# Supplementary material for: 3-Benzhydryl-1,3,4-thia­diazole-2(3H)-thione
Source: Acta Crystallogr Sect E Struct Rep Online. 2013 Aug 10;69(Pt 9):o1407. doi: 10.1107/S1600536813021867 (PMC3884419; doi:10.1107/S1600536813021867)
Supplement: Supplementary file 1 [file e-69-o1407-sup1.cif]

##############################################################################
#                                                                            #
# This CIF contains the data in a paper accepted for publication in          #
# Acta Crystallographica Section E. It conforms to the requirements of       #
# Notes for Authors for Acta Crystallographica Section E, and has been       #
# peer reviewed under the auspices of the IUCr Commission on Journals.       #
#                                                                            #
# Full details of the Crystallographic Information File format               #
# are given in the paper "The Crystallographic Information File (CIF):       #
# a New Standard Archive File for Crystallography" by S. R. Hall, F. H.      #
# Allen and I. D. Brown [Acta Cryst. (1991), A47, 655-685].                  #
#                                                                            #
# The current version of the core CIF dictionary is obtainable from          #
# ftp://ftp.iucr.org/pub/cif_core.dic.                                       #
#                                                                            #
# Software is freely available for graphical display of the structure(s)     #
# in this CIF. For information consult the CIF software page                 #
# http://www.iucr.org/resources/cif/software.                                #
#                                                                            #
# This file may be used for bona fide research purposes within the           #
# scientific community so long as proper attribution is given to the journal # 
# article from which it was obtained.                                        #
#                                                                            #
##############################################################################
data_global
_audit_creation_method     'PLATON <TABLE ACC> option'
_journal_date_recd_electronic     2013-08-05
_journal_date_accepted     2013-08-05
_journal_name_full     'Acta Crystallographica, Section E'
_journal_year     2013
_journal_volume     69
_journal_issue      9
_journal_page_first     o1407
_journal_page_last     o1407
_journal_paper_category     QO
_journal_paper_doi     10.1107/S1600536813021867
_journal_coeditor_code     TK5245
_publ_contact_author_name     'Professor Peter Healy'
_publ_contact_author_address
;
School of Biomolecular and Physical Sciences
Griffith University
Nathan, Brisbane 4111, Australia
;
_publ_contact_author_email     'P.Healy@griffith.edu.au'
_publ_contact_author_fax     '617 3735 6572'
_publ_contact_author_phone     '617 3735 7442'
_publ_section_title
;
3-Benzhydryl-1,3,4-thiadiazole-2(3<i>H</i>)-thione
;
loop_
    _publ_author_name
    _publ_author_address
    'Megan T. Thornton'
;
Strategic Research Centre for Biotechnology,
Chemistry and Systems Biology, Deakin University,
Vic 3216, Australia
;
    'Peter C. Healy'
;
Queensland Micro and Nanotechnology Centre
Griffith University, Brisbane 4111, Australia
School of Chemistry, Physics & Mechanical Engineering,
Queensland University of Technology, Brisbane 4001, Australia
;
    'Luke C. Henderson'
;
Strategic Research Centre for Biotechnology,
Chemistry and Systems Biology, Deakin University,
Vic 3216, Australia
;
data_I
_chemical_name_systematic
;
3-Benzhydryl-1,3,4-thiadiazole-2(3<i>H</i>)-thione
;
_chemical_name_common     ?
_chemical_formula_moiety     'C15 H12 N2 S2'
_chemical_formula_sum     'C15 H12 N2 S2'
_chemical_formula_structural     ?
_chemical_formula_iupac     'C15 H12 N2 S2'
_chemical_formula_weight     284.41
_chemical_melting_point     ?
_symmetry_cell_setting     monoclinic
_symmetry_space_group_name_H-M     'P 21/n'
_symmetry_space_group_name_Hall     '-P 2yn'
loop_
    _symmetry_equiv_pos_site_id
    _symmetry_equiv_pos_as_xyz
    1 x,y,z
    2 1/2-x,1/2+y,1/2-z
    3 -x,-y,-z
    4 1/2+x,1/2-y,1/2+z
_cell_length_a     9.1198(4)
_cell_length_b     15.4226(5)
_cell_length_c     10.7584(4)
_cell_angle_alpha     90
_cell_angle_beta     108.546(5)
_cell_angle_gamma     90
_cell_volume     1434.60(10)
_cell_formula_units_Z     4
_cell_measurement_reflns_used     2095
_cell_measurement_theta_min     3.3052
_cell_measurement_theta_max     30.4231
_cell_measurement_temperature     223
_exptl_crystal_description     'block'
_exptl_crystal_colour     'colourless'
_exptl_crystal_size_max     0.440
_exptl_crystal_size_mid     0.290
_exptl_crystal_size_min     0.180
_exptl_crystal_size_rad     ?
_exptl_crystal_density_diffrn     1.317
_exptl_crystal_density_meas     ?
_exptl_crystal_density_method     'not measured'
_exptl_crystal_F_000     592
_exptl_absorpt_coefficient_mu     0.358
_exptl_absorpt_correction_type     multi-scan
_exptl_absorpt_process_details
;
(CrysAlis PRO; Agilent, 2012)
;
_exptl_absorpt_correction_T_min     0.859
_exptl_absorpt_correction_T_max     0.938
_diffrn_ambient_temperature     223
_diffrn_radiation_type     'MoK\a'
_diffrn_radiation_wavelength     0.71070
_diffrn_radiation_source     'Enhance (Mo) X-ray Source'
_diffrn_radiation_monochromator     'graphite'
_diffrn_measurement_device_type     'Oxford-Diffraction GEMINI S Ultra'
_diffrn_measurement_method     '\w and \f'
_diffrn_detector_area_resol_mean     16.0774
_diffrn_reflns_number     5244
_diffrn_reflns_av_R_equivalents     0.0234
_diffrn_reflns_av_sigmaI/netI     0.0314
_diffrn_reflns_theta_min     3.31
_diffrn_reflns_theta_max     24.99
_diffrn_reflns_theta_full     24.99
_diffrn_measured_fraction_theta_max     0.998
_diffrn_measured_fraction_theta_full     0.998
_diffrn_reflns_limit_h_min     -9
_diffrn_reflns_limit_h_max     10
_diffrn_reflns_limit_k_min     -15
_diffrn_reflns_limit_k_max     18
_diffrn_reflns_limit_l_min     -12
_diffrn_reflns_limit_l_max     8
_diffrn_reflns_reduction_process
;
;
_diffrn_standards_number     0
_diffrn_standards_interval_count     ?
_diffrn_standards_interval_time     ?
_diffrn_standards_decay_%     0
_refine_special_details
;
Refinement of <i>F</i>^2^ against ALL reflections. The weighted <i>R</i>-factor
<i>wR</i> and goodness of fit <i>S</i> are based on <i>F</i>^2^, conventional
<i>R</i>-factors <i>R</i> are based on <i>F</i>, with <i>F</i> set to zero for
negative <i>F</i>^2^. The threshold expression of <i>F</i>^2^ >
\s(<i>F</i>^2^) is used only for calculating <i>R</i>-factors(gt) <i>etc</i>.
and is not relevant to the choice of reflections for refinement.
<i>R</i>-factors based on <i>F</i>^2^ are statistically about twice as large
as those based on <i>F</i>, and <i>R</i>- factors based on ALL data will be
even larger.
;
_reflns_number_total     2524
_reflns_number_gt     2144
_reflns_threshold_expression     I>2\s(I)
_refine_ls_structure_factor_coef     Fsqd
_refine_ls_matrix_type     full
_refine_ls_R_factor_all     0.0526
_refine_ls_R_factor_gt     0.0433
_refine_ls_wR_factor_gt     0.1031
_refine_ls_wR_factor_ref     0.1079
_refine_ls_goodness_of_fit_ref     1.134
_refine_ls_restrained_S_all     1.134
_refine_ls_number_reflns     2524
_refine_ls_number_parameters     172
_refine_ls_number_restraints     0
_refine_ls_number_constraints     ?
_refine_ls_hydrogen_treatment     constr
_refine_ls_weighting_scheme     calc
_refine_ls_weighting_details
         'calc w=1/[\s^2^(Fo^2^)+(0.0518P)^2^+0.4906P] where P=(Fo^2^+2Fc^2^)/3'
_atom_sites_solution_hydrogens     geom
_atom_sites_solution_primary     direct
_atom_sites_solution_secondary     difmap
_refine_ls_shift/su_max     0.001
_refine_ls_shift/su_mean     0.000
_refine_diff_density_max     0.242
_refine_diff_density_min     -0.525
_refine_ls_extinction_method     'none'
loop_
    _atom_type_symbol
    _atom_type_description
    _atom_type_scat_dispersion_real
    _atom_type_scat_dispersion_imag
    _atom_type_scat_source
    S S 0.1246 0.1234 'International Tables Vol C Tables 4.2.6.8 and 6.1.1.4'
    N N 0.0061 0.0033 'International Tables Vol C Tables 4.2.6.8 and 6.1.1.4'
    H H 0.0000 0.0000 'International Tables Vol C Tables 4.2.6.8 and 6.1.1.4'
    C C 0.0033 0.0016 'International Tables Vol C Tables 4.2.6.8 and 6.1.1.4'
_computing_data_collection     'CrysAlis PRO (Agilent, 2012)'
_computing_cell_refinement     'CrysAlis PRO (Agilent, 2012)'
_computing_data_reduction     'CrysAlis PRO (Agilent, 2012)'
_computing_structure_solution
;
TeXsan (Molecular Structure Corporation, 2001) and
SIR97 (Altomare <i>et al.</i>, 1999)
;
_computing_structure_refinement
;
TeXSan (Molecular Structure Corporation, 2001) and
SHELXL97 (Sheldrick, 2008)
;
_computing_molecular_graphics     'ORTEP-3 for Windows (Farrugia, 2012)'
_computing_publication_material     'PLATON (Spek, 2009)'
loop_
    _atom_site_type_symbol
    _atom_site_label
    _atom_site_fract_x
    _atom_site_fract_y
    _atom_site_fract_z
    _atom_site_U_iso_or_equiv
    _atom_site_thermal_displace_type
    _atom_site_calc_flag
    _atom_site_refinement_flags
    _atom_site_occupancy
    S S1 0.14225(8) 0.60316(4) 0.93721(6) 0.0449(2) Uani . . 1.000
    S S2 -0.07408(7) 0.55846(4) 0.66718(7) 0.0443(2) Uani . . 1.000
    N N3 0.18984(19) 0.47793(10) 0.80719(16) 0.0252(5) Uani . . 1.000
    N N4 0.3130(2) 0.47539(12) 0.92075(18) 0.0356(6) Uani . . 1.000
    C C1 0.1813(2) 0.41149(13) 0.70617(19) 0.0243(6) Uani . . 1.000
    C C2 0.0829(2) 0.54127(13) 0.7940(2) 0.0286(7) Uani . . 1.000
    C C5 0.3017(3) 0.53775(16) 0.9967(2) 0.0413(8) Uani . . 1.000
    C C11 0.0918(2) 0.33159(13) 0.7227(2) 0.0258(6) Uani . . 1.000
    C C12 0.0312(3) 0.27892(15) 0.6142(2) 0.0389(8) Uani . . 1.000
    C C13 -0.0465(3) 0.20345(16) 0.6232(3) 0.0495(9) Uani . . 1.000
    C C14 -0.0660(3) 0.18047(15) 0.7410(3) 0.0500(9) Uani . . 1.000
    C C15 -0.0069(3) 0.23250(17) 0.8493(3) 0.0463(9) Uani . . 1.000
    C C16 0.0723(3) 0.30800(15) 0.8406(2) 0.0358(7) Uani . . 1.000
    C C21 0.3436(2) 0.39221(12) 0.70245(19) 0.0238(6) Uani . . 1.000
    C C22 0.4181(3) 0.45525(14) 0.6523(2) 0.0312(7) Uani . . 1.000
    C C23 0.5672(3) 0.44091(15) 0.6484(2) 0.0361(7) Uani . . 1.000
    C C24 0.6424(3) 0.36380(16) 0.6942(2) 0.0365(8) Uani . . 1.000
    C C25 0.5692(3) 0.30087(14) 0.7442(2) 0.0363(7) Uani . . 1.000
    C C26 0.4200(2) 0.31507(13) 0.7485(2) 0.0307(7) Uani . . 1.000
    H H1 0.12570 0.43650 0.62400 0.0290 Uiso . . 1.000
    H H5 0.37650 0.54700 1.08020 0.0500 Uiso . . 1.000
    H H12 0.04310 0.29490 0.53260 0.0470 Uiso . . 1.000
    H H13 -0.08640 0.16740 0.54840 0.0590 Uiso . . 1.000
    H H14 -0.12000 0.12890 0.74730 0.0600 Uiso . . 1.000
    H H15 -0.02040 0.21670 0.93030 0.0560 Uiso . . 1.000
    H H16 0.11320 0.34360 0.91580 0.0430 Uiso . . 1.000
    H H22 0.36700 0.50830 0.62050 0.0370 Uiso . . 1.000
    H H23 0.61760 0.48430 0.61410 0.0430 Uiso . . 1.000
    H H24 0.74410 0.35420 0.69130 0.0440 Uiso . . 1.000
    H H25 0.62060 0.24780 0.77560 0.0440 Uiso . . 1.000
    H H26 0.37010 0.27160 0.78330 0.0370 Uiso . . 1.000
loop_
    _atom_site_aniso_label
    _atom_site_aniso_U_11
    _atom_site_aniso_U_22
    _atom_site_aniso_U_33
    _atom_site_aniso_U_12
    _atom_site_aniso_U_13
    _atom_site_aniso_U_23
    S1 0.0499(4) 0.0387(4) 0.0422(4) 0.0092(3) 0.0090(3) -0.0159(3)
    S2 0.0313(3) 0.0448(4) 0.0473(4) 0.0123(3) -0.0008(3) -0.0057(3)
    N3 0.0253(9) 0.0241(9) 0.0232(9) 0.0009(7) 0.0035(7) -0.0041(7)
    N4 0.0382(11) 0.0352(10) 0.0241(10) 0.0063(8) -0.0033(8) -0.0048(8)
    C1 0.0250(10) 0.0234(10) 0.0218(10) 0.0005(8) 0.0036(8) -0.0037(8)
    C2 0.0291(11) 0.0247(11) 0.0327(12) 0.0003(8) 0.0109(10) -0.0023(9)
    C5 0.0474(15) 0.0391(13) 0.0294(13) 0.0047(11) 0.0009(11) -0.0089(10)
    C11 0.0200(10) 0.0256(11) 0.0305(11) 0.0015(8) 0.0063(9) -0.0012(8)
    C12 0.0386(13) 0.0395(13) 0.0384(13) -0.0091(11) 0.0119(11) -0.0108(11)
    C13 0.0440(15) 0.0361(14) 0.0647(18) -0.0127(11) 0.0120(13) -0.0172(13)
    C14 0.0388(14) 0.0298(13) 0.081(2) -0.0030(11) 0.0184(14) 0.0075(13)
    C15 0.0426(15) 0.0446(15) 0.0529(16) 0.0011(11) 0.0171(13) 0.0166(12)
    C16 0.0327(12) 0.0386(13) 0.0352(13) -0.0014(10) 0.0094(10) 0.0007(10)
    C21 0.0246(10) 0.0249(10) 0.0197(10) -0.0011(8) 0.0040(8) -0.0044(8)
    C22 0.0337(12) 0.0317(12) 0.0267(12) 0.0004(9) 0.0076(10) 0.0053(9)
    C23 0.0338(13) 0.0442(13) 0.0314(12) -0.0069(10) 0.0120(10) 0.0030(10)
    C24 0.0269(12) 0.0476(14) 0.0356(13) -0.0003(10) 0.0108(10) -0.0067(11)
    C25 0.0327(12) 0.0303(12) 0.0441(14) 0.0061(10) 0.0096(10) -0.0025(10)
    C26 0.0289(12) 0.0259(11) 0.0377(12) 0.0000(9) 0.0110(10) 0.0003(9)
_geom_special_details
;
Bond distances, angles <i>etc</i>. have been calculated using the rounded
fractional coordinates. All su's are estimated from the variances of the
(full) variance-covariance matrix. The cell e.s.d.'s are taken into account in
the estimation of distances, angles and torsion angles
;
loop_
    _geom_bond_atom_site_label_1
    _geom_bond_atom_site_label_2
    _geom_bond_site_symmetry_1
    _geom_bond_site_symmetry_2
    _geom_bond_distance
    _geom_bond_publ_flag
    S1 C2 . . 1.746(2) no
    S1 C5 . . 1.718(3) no
    S2 C2 . . 1.655(2) no
    N3 N4 . . 1.372(3) no
    N3 C1 . . 1.478(3) no
    N3 C2 . . 1.356(3) no
    N4 C5 . . 1.287(3) no
    C1 C11 . . 1.519(3) no
    C1 C21 . . 1.523(3) no
    C11 C12 . . 1.385(3) no
    C11 C16 . . 1.384(3) no
    C12 C13 . . 1.382(4) no
    C13 C14 . . 1.381(4) no
    C14 C15 . . 1.376(4) no
    C15 C16 . . 1.389(4) no
    C21 C22 . . 1.390(3) no
    C21 C26 . . 1.388(3) no
    C22 C23 . . 1.391(4) no
    C23 C24 . . 1.383(3) no
    C24 C25 . . 1.380(4) no
    C25 C26 . . 1.393(3) no
    C1 H1 . . 0.9500 no
    C5 H5 . . 0.9500 no
    C12 H12 . . 0.9500 no
    C13 H13 . . 0.9500 no
    C14 H14 . . 0.9500 no
    C15 H15 . . 0.9500 no
    C16 H16 . . 0.9500 no
    C22 H22 . . 0.9500 no
    C23 H23 . . 0.9500 no
    C24 H24 . . 0.9500 no
    C25 H25 . . 0.9500 no
    C26 H26 . . 0.9500 no
loop_
    _geom_contact_atom_site_label_1
    _geom_contact_atom_site_label_2
    _geom_contact_distance
    _geom_contact_site_symmetry_1
    _geom_contact_site_symmetry_2
    _geom_contact_publ_flag
    S1 N4 2.552(2) . . no
    S2 C23 3.689(3) . 1_455 no
    S2 H1 2.7600 . . no
    S2 H23 2.9200 . 1_455 no
    S2 H25 3.0400 . 2_556 no
    S2 H1 3.0200 . 3_566 no
    S2 H12 3.1900 . 3_566 no
    N3 S1 2.5023(17) . . no
    N4 C22 3.334(3) . . no
    N4 S1 2.552(2) . . no
    N4 C16 3.320(3) . . no
    N4 C5 3.345(3) . 3_667 no
    N4 C26 3.413(3) . . no
    N3 H16 2.5800 . . no
    N4 H16 2.7200 . . no
    N4 H5 2.8600 . 3_667 no
    N4 H13 2.6000 . 4_555 no
    C5 N4 3.345(3) . 3_667 no
    C5 C24 3.542(3) . 3_667 no
    C12 C26 3.422(3) . . no
    C16 N4 3.320(3) . . no
    C22 N4 3.334(3) . . no
    C23 C23 3.540(3) . 3_666 no
    C23 S2 3.689(3) . 1_655 no
    C24 C5 3.542(3) . 3_667 no
    C26 C12 3.422(3) . . no
    C26 N4 3.413(3) . . no
    C11 H26 2.5800 . . no
    C11 H24 3.1000 . 1_455 no
    C12 H26 3.0500 . . no
    C15 H24 3.0200 . 1_455 no
    C16 H26 3.0200 . . no
    C16 H24 3.0000 . 1_455 no
    C21 H5 3.0100 . 3_667 no
    C22 H23 2.9300 . 3_666 no
    C22 H5 2.8900 . 3_667 no
    C23 H14 3.0900 . 2_556 no
    C23 H23 3.0200 . 3_666 no
    C23 H5 2.8100 . 3_667 no
    C24 H5 2.8400 . 3_667 no
    C24 H15 3.0200 . 4_554 no
    C25 H5 2.9500 . 3_667 no
    C26 H5 3.0300 . 3_667 no
    H1 S2 2.7600 . . no
    H1 H12 2.4200 . . no
    H1 H22 2.4700 . . no
    H1 S2 3.0200 . 3_566 no
    H5 N4 2.8600 . 3_667 no
    H5 C21 3.0100 . 3_667 no
    H5 C22 2.8900 . 3_667 no
    H5 C23 2.8100 . 3_667 no
    H5 C24 2.8400 . 3_667 no
    H5 C25 2.9500 . 3_667 no
    H5 C26 3.0300 . 3_667 no
    H12 H1 2.4200 . . no
    H12 S2 3.1900 . 3_566 no
    H13 N4 2.6000 . 4_454 no
    H14 C23 3.0900 . 2_546 no
    H15 C24 3.0200 . 4_455 no
    H16 N3 2.5800 . . no
    H16 N4 2.7200 . . no
    H22 H1 2.4700 . . no
    H22 H23 2.5700 . 3_666 no
    H23 S2 2.9200 . 1_655 no
    H23 C22 2.9300 . 3_666 no
    H23 C23 3.0200 . 3_666 no
    H23 H22 2.5700 . 3_666 no
    H24 C11 3.1000 . 1_655 no
    H24 C15 3.0200 . 1_655 no
    H24 C16 3.0000 . 1_655 no
    H25 S2 3.0400 . 2_546 no
    H26 C11 2.5800 . . no
    H26 C12 3.0500 . . no
    H26 C16 3.0200 . . no
loop_
    _geom_angle_atom_site_label_1
    _geom_angle_atom_site_label_2
    _geom_angle_atom_site_label_3
    _geom_angle_site_symmetry_1
    _geom_angle_site_symmetry_2
    _geom_angle_site_symmetry_3
    _geom_angle
    _geom_angle_publ_flag
    C2 S1 C5 . . . 89.76(10) no
    N4 N3 C1 . . . 118.15(16) no
    N4 N3 C2 . . . 118.15(16) no
    C1 N3 C2 . . . 123.70(17) no
    N3 N4 C5 . . . 109.62(19) no
    N3 C1 C11 . . . 112.39(16) no
    N3 C1 C21 . . . 109.30(16) no
    C11 C1 C21 . . . 114.05(16) no
    S1 C2 S2 . . . 125.74(12) no
    S1 C2 N3 . . . 106.91(14) no
    S2 C2 N3 . . . 127.35(16) no
    S1 C5 N4 . . . 115.57(17) no
    C1 C11 C12 . . . 117.54(18) no
    C1 C11 C16 . . . 123.42(19) no
    C12 C11 C16 . . . 119.0(2) no
    C11 C12 C13 . . . 120.7(2) no
    C12 C13 C14 . . . 119.9(2) no
    C13 C14 C15 . . . 119.8(2) no
    C14 C15 C16 . . . 120.3(3) no
    C11 C16 C15 . . . 120.2(2) no
    C1 C21 C22 . . . 118.23(18) no
    C1 C21 C26 . . . 122.67(17) no
    C22 C21 C26 . . . 119.10(19) no
    C21 C22 C23 . . . 120.2(2) no
    C22 C23 C24 . . . 120.3(2) no
    C23 C24 C25 . . . 119.8(3) no
    C24 C25 C26 . . . 120.1(2) no
    C21 C26 C25 . . . 120.50(19) no
    N3 C1 H1 . . . 107.00 no
    C11 C1 H1 . . . 107.00 no
    C21 C1 H1 . . . 107.00 no
    S1 C5 H5 . . . 122.00 no
    N4 C5 H5 . . . 122.00 no
    C11 C12 H12 . . . 120.00 no
    C13 C12 H12 . . . 120.00 no
    C12 C13 H13 . . . 120.00 no
    C14 C13 H13 . . . 120.00 no
    C13 C14 H14 . . . 120.00 no
    C15 C14 H14 . . . 120.00 no
    C14 C15 H15 . . . 120.00 no
    C16 C15 H15 . . . 120.00 no
    C11 C16 H16 . . . 120.00 no
    C15 C16 H16 . . . 120.00 no
    C21 C22 H22 . . . 120.00 no
    C23 C22 H22 . . . 120.00 no
    C22 C23 H23 . . . 120.00 no
    C24 C23 H23 . . . 120.00 no
    C23 C24 H24 . . . 120.00 no
    C25 C24 H24 . . . 120.00 no
    C24 C25 H25 . . . 120.00 no
    C26 C25 H25 . . . 120.00 no
    C21 C26 H26 . . . 120.00 no
    C25 C26 H26 . . . 120.00 no
loop_
    _geom_torsion_atom_site_label_1
    _geom_torsion_atom_site_label_2
    _geom_torsion_atom_site_label_3
    _geom_torsion_atom_site_label_4
    _geom_torsion_site_symmetry_1
    _geom_torsion_site_symmetry_2
    _geom_torsion_site_symmetry_3
    _geom_torsion_site_symmetry_4
    _geom_torsion
    _geom_torsion_publ_flag
    C5 S1 C2 S2 . . . . -179.44(16) no
    C5 S1 C2 N3 . . . . 0.18(16) no
    C2 S1 C5 N4 . . . . -0.3(2) no
    C1 N3 N4 C5 . . . . 179.84(19) no
    N4 N3 C1 C11 . . . . 90.8(2) no
    N4 N3 C1 C21 . . . . -36.9(2) no
    C2 N3 N4 C5 . . . . -0.1(3) no
    C2 N3 C1 C21 . . . . 143.07(18) no
    N4 N3 C2 S1 . . . . -0.1(2) no
    N4 N3 C2 S2 . . . . 179.55(16) no
    C1 N3 C2 S1 . . . . 179.96(14) no
    C1 N3 C2 S2 . . . . -0.4(3) no
    C2 N3 C1 C11 . . . . -89.3(2) no
    N3 N4 C5 S1 . . . . 0.3(3) no
    N3 C1 C11 C12 . . . . 158.78(19) no
    N3 C1 C11 C16 . . . . -23.2(3) no
    C11 C1 C21 C22 . . . . 162.48(18) no
    C11 C1 C21 C26 . . . . -18.4(3) no
    N3 C1 C21 C22 . . . . -70.8(2) no
    C21 C1 C11 C12 . . . . -76.1(2) no
    C21 C1 C11 C16 . . . . 101.9(2) no
    N3 C1 C21 C26 . . . . 108.4(2) no
    C1 C11 C12 C13 . . . . 177.6(2) no
    C12 C11 C16 C15 . . . . 0.1(4) no
    C16 C11 C12 C13 . . . . -0.6(4) no
    C1 C11 C16 C15 . . . . -178.0(2) no
    C11 C12 C13 C14 . . . . 0.8(4) no
    C12 C13 C14 C15 . . . . -0.5(4) no
    C13 C14 C15 C16 . . . . 0.0(4) no
    C14 C15 C16 C11 . . . . 0.3(4) no
    C1 C21 C22 C23 . . . . 179.23(18) no
    C26 C21 C22 C23 . . . . 0.1(3) no
    C1 C21 C26 C25 . . . . -179.32(18) no
    C22 C21 C26 C25 . . . . -0.2(3) no
    C21 C22 C23 C24 . . . . 0.1(3) no
    C22 C23 C24 C25 . . . . -0.1(3) no
    C23 C24 C25 C26 . . . . 0.0(3) no
    C24 C25 C26 C21 . . . . 0.2(3) no
loop_
    _geom_hbond_atom_site_label_D
    _geom_hbond_atom_site_label_H
    _geom_hbond_atom_site_label_A
    _geom_hbond_site_symmetry_A
    _geom_hbond_distance_DH
    _geom_hbond_distance_HA
    _geom_hbond_distance_DA
    _geom_hbond_angle_DHA
    _geom_hbond_publ_flag
    C1 H1 S2 . 0.95 2.76 3.181(2) 108 yes
    C16 H16 N3 . 0.95 2.58 2.897(3) 100 yes
    C5 H5 Cg2 3_667 0.95 2.74 3.670(3) 157 yes
    C13 H13 N4 4_454 0.95 2.60 3.495(3) 157 yes
