# Supplementary material for: 3-Benzhydryl-1,3,4-thia­diazole-2(3H)-thione
Source: Acta Crystallogr Sect E Struct Rep Online. 2013 Aug 10;69(Pt 9):o1407. doi: 10.1107/S1600536813021867 (PMC3884419; doi:10.1107/S1600536813021867)
Supplement: Supplementary file 2 [file e-69-o1407-Isup2.hkl]

# 
# h,k,l, Fc-squared, Fo-squared, sigma(Fo-squared) and status flag 
# 
data_I
_shelx_title '  xcalibur' 
_shelx_refln_list_code          4 
_shelx_F_calc_maximum      166.88 
_exptl_crystal_F_000       592.00 
_reflns_d_resolution_high  0.8410 
 
loop_ 
 _symmetry_equiv_pos_as_xyz 
 'x, y, z' 
 '-x+1/2, y+1/2, -z+1/2' 
 '-x, -y, -z' 
 'x-1/2, -y-1/2, z-1/2' 
 
_cell_length_a     9.1198 
_cell_length_b    15.4226 
_cell_length_c    10.7584 
_cell_angle_alpha  90.000 
_cell_angle_beta  108.546 
_cell_angle_gamma  90.000 
 
_shelx_F_squared_multiplier     1.000 
 
loop_ 
 _refln_index_h 
 _refln_index_k 
 _refln_index_l 
 _refln_F_squared_calc 
 _refln_F_squared_meas 
 _refln_F_squared_sigma 
 _refln_observed_status 
   2   0   0     8273.69     6572.57    107.14 o 
   4   0   0     5717.87     5439.48     94.41 o 
   6   0   0      549.09      590.56     20.09 o 
   8   0   0     1605.63     1643.96     43.62 o 
  10   0   0        9.86        5.29      6.23 o 
   2   1   0       39.89       45.39      3.49 o 
   3   1   0      104.76      102.82      3.96 o 
   4   1   0      349.63      379.15      9.10 o 
   5   1   0      406.63      419.29     10.65 o 
   6   1   0      175.98      170.74      9.19 o 
   7   1   0       37.37       40.05      4.58 o 
   8   1   0      126.64      132.62      7.82 o 
   9   1   0        5.72       16.54      4.75 o 
  10   1   0       41.58       41.56      5.78 o 
   1   2   0      561.97      639.30      6.51 o 
   2   2   0     7724.75     6223.24    202.36 o 
   3   2   0     1984.47     2015.59     27.17 o 
   4   2   0     1308.33     1330.14     21.34 o 
   5   2   0     2066.49     1958.99     29.76 o 
   6   2   0        0.20        3.25      3.08 o 
   7   2   0       65.22       62.55      6.66 o 
   8   2   0      356.96      367.95     12.78 o 
   9   2   0      651.02      638.81     18.42 o 
  10   2   0       38.59       48.71      6.88 o 
   1   3   0     1243.90     1325.24     19.10 o 
   2   3   0       23.52       39.40      1.89 o 
   3   3   0      412.91      423.38      8.70 o 
   4   3   0      461.35      426.75      9.78 o 
   5   3   0      139.75      162.34      6.56 o 
   6   3   0      857.06      809.28     17.23 o 
   7   3   0      131.32      133.86      7.20 o 
   8   3   0      208.47      202.22      9.51 o 
   9   3   0       51.46       62.25      6.26 o 
  10   3   0      149.93      166.72     13.52 o 
   0   4   0      398.23      472.29      5.60 o 
   1   4   0       70.01       86.27      2.12 o 
   2   4   0     1068.92     1099.90     20.46 o 
   3   4   0     1492.13     1587.69     18.34 o 
   4   4   0     2176.62     2153.62     30.45 o 
   5   4   0       71.54       87.00      4.06 o 
   6   4   0      189.63      209.51      8.29 o 
   7   4   0       36.75       33.44      4.43 o 
   8   4   0      274.86      281.81     17.18 o 
   9   4   0      136.90      146.39      8.81 o 
  10   4   0      216.90      250.76     12.16 o 
   1   5   0     3515.93     3241.09     40.12 o 
   2   5   0      820.37      786.52     19.78 o 
   3   5   0      308.41      275.03     13.92 o 
   4   5   0      166.38      148.44      4.59 o 
   5   5   0       21.19       18.70      2.88 o 
   6   5   0      457.24      461.65     12.24 o 
   7   5   0        0.58        1.07      5.41 o 
   8   5   0        0.15        2.86      3.46 o 
   9   5   0       59.87       55.56      8.02 o 
   0   6   0      320.11      304.02      7.47 o 
   1   6   0     2857.18     2846.75     61.09 o 
   2   6   0       68.71       64.53      2.94 o 
   3   6   0     2282.61     2302.47     31.06 o 
   4   6   0       52.58       57.60      3.83 o 
   5   6   0       57.83       68.54      3.95 o 
   6   6   0      248.86      248.63      6.50 o 
   7   6   0       27.26       26.70      3.69 o 
   8   6   0       32.98       29.47      3.97 o 
   9   6   0        6.86        9.91      4.61 o 
   1   7   0      248.23      224.83      5.01 o 
   2   7   0     1962.43     2020.59     26.67 o 
   3   7   0      304.08      360.85      8.36 o 
   4   7   0      199.46      213.86      7.01 o 
   5   7   0       56.08       42.45      4.49 o 
   6   7   0      211.17      204.07      7.00 o 
   7   7   0        0.38        4.00      3.35 o 
   8   7   0       14.88       22.05      4.57 o 
   9   7   0       27.82       16.91      4.38 o 
   0   8   0     3253.30     3343.90     56.23 o 
   1   8   0      366.32      360.70      7.00 o 
   2   8   0     3584.30     3712.03     45.75 o 
   3   8   0      180.18      192.81      5.94 o 
   4   8   0        8.54        4.03      2.27 o 
   5   8   0      192.64      167.85      5.93 o 
   6   8   0     3385.79     3245.76     38.85 o 
   7   8   0      171.40      162.41      6.83 o 
   8   8   0      954.41      883.95     27.82 o 
   9   8   0       53.63       42.03     11.80 o 
   1   9   0       77.38       73.73      3.00 o 
   2   9   0       49.90       64.14      3.20 o 
   3   9   0      294.30      263.64     13.16 o 
   4   9   0      226.54      225.46      6.30 o 
   5   9   0      212.85      212.70      6.71 o 
   6   9   0      140.08      129.76      5.83 o 
   7   9   0      200.30      196.75      9.45 o 
   8   9   0       36.58       26.01      4.65 o 
   0  10   0      128.95      129.95      5.23 o 
   1  10   0      102.82       90.84      2.62 o 
   2  10   0      165.90      183.94      6.94 o 
   3  10   0      715.60      688.57     11.18 o 
   4  10   0       65.71       63.02      3.66 o 
   5  10   0       73.07       69.39      4.27 o 
   6  10   0      706.05      707.55     15.88 o 
   7  10   0       61.75       36.42      4.85 o 
   8  10   0       34.67       48.12      9.83 o 
   1  11   0        2.11        3.46      1.12 o 
   2  11   0     1433.44     1382.14     17.67 o 
   3  11   0      563.81      566.28     10.03 o 
   4  11   0       92.47       86.30      4.15 o 
   5  11   0      183.49      202.10     21.80 o 
   6  11   0       32.52       41.29      5.73 o 
   7  11   0      263.03      260.98     11.28 o 
   8  11   0       13.97       16.35      6.75 o 
   0  12   0      641.43      655.56     15.01 o 
   1  12   0        3.74        6.00      2.00 o 
   2  12   0       79.34       83.36      3.74 o 
   3  12   0      240.33      251.64     10.79 o 
   4  12   0        1.68        8.27      6.66 o 
   5  12   0        1.66        5.23      3.19 o 
   6  12   0       56.18       52.09     10.34 o 
   7  12   0       58.98       53.21      5.60 o 
   1  13   0       72.71       71.96      8.75 o 
   2  13   0      909.14      908.68     17.68 o 
   3  13   0        3.62        3.39      2.57 o 
   4  13   0      222.37      216.99      8.92 o 
   5  13   0        7.11       12.14      3.82 o 
   6  13   0       18.58       20.99      4.81 o 
   7  13   0      125.19      143.13      8.94 o 
   0  14   0      913.79      924.92     29.57 o 
   1  14   0       36.16       43.60      7.18 o 
   2  14   0      111.83      114.02     10.13 o 
   3  14   0      274.10      275.99     16.05 o 
   4  14   0      355.92      334.51     18.13 o 
   5  14   0       66.53       68.47      6.10 o 
   6  14   0        3.44       11.43      3.94 o 
   1  15   0       78.43       84.85      9.24 o 
   2  15   0       92.79       79.69      9.89 o 
   3  15   0      136.99      145.49     12.07 o 
   4  15   0       63.85       85.23     10.27 o 
   5  15   0       71.76       82.64     10.64 o 
   0  16   0        7.95       20.06      6.74 o 
   1  16   0       33.91       54.58      8.62 o 
   2  16   0      293.39      330.33     18.46 o 
   3  16   0      134.14      123.74     11.98 o 
   4  16   0        0.10       14.87      7.08 o 
   5  16   0       64.36      108.15     12.16 o 
   1  17   0        8.55       11.91      4.51 o 
   2  17   0      241.79      230.08     15.96 o 
   3  17   0        5.65        5.65      5.98 o 
   0  18   0       45.41       38.53      8.10 o 
   1  18   0      114.81      131.15      9.01 o 
  -9   0   1       62.13       50.45      8.09 o 
  -7   0   1      553.68      522.99     19.64 o 
  -5   0   1      589.01      601.83     18.23 o 
  -3   0   1        9.43       15.58      2.67 o 
   1   0   1     6467.74     4934.67     80.67 o 
   3   0   1     2158.13     2102.96     40.90 o 
   5   0   1     3255.52     3361.71     65.70 o 
   7   0   1     1018.66     1016.10     30.85 o 
   9   0   1        5.86       11.03      6.04 o 
 -10   1   1       16.77       25.80      5.09 o 
  -9   1   1        0.37       -1.20      3.16 o 
  -8   1   1        0.45        8.65      3.71 o 
  -7   1   1        8.98        7.74      3.07 o 
  -6   1   1      893.33      891.44     17.83 o 
  -5   1   1     1314.90     1374.60     22.40 o 
  -4   1   1      133.67      139.54      7.58 o 
  -3   1   1     1141.56     1176.44     20.61 o 
  -2   1   1     9390.23     7907.16     97.03 o 
   1   1   1     1009.21      988.24     13.58 o 
   2   1   1      495.27      573.37      9.96 o 
   3   1   1     2269.48     2270.51     30.77 o 
   4   1   1      821.85      828.23     15.48 o 
   5   1   1       87.17      109.34      7.15 o 
   6   1   1      631.64      667.78     15.88 o 
   7   1   1        2.02        5.75      4.03 o 
   8   1   1      159.56      164.60      9.12 o 
   9   1   1      100.33      107.82      7.97 o 
 -10   2   1        9.13        6.77      3.61 o 
  -9   2   1       13.19       15.78      4.16 o 
  -8   2   1      134.32      140.39      7.71 o 
  -7   2   1       35.05       38.70      4.55 o 
  -6   2   1      323.85      329.49      9.95 o 
  -5   2   1       43.77       40.67      3.68 o 
  -4   2   1      476.48      565.12      9.13 o 
  -3   2   1     1512.50     1543.37     21.43 o 
  -2   2   1     8517.87     7040.32     81.50 o 
  -1   2   1      888.72      885.60     17.05 o 
   0   2   1     3763.79     3279.96     64.39 o 
   1   2   1     2265.99     2125.42     27.91 o 
   2   2   1     1426.18     1420.55     19.98 o 
   3   2   1      166.25      190.77      9.16 o 
   4   2   1       51.41       69.71      4.22 o 
   5   2   1      960.99     1008.73     19.06 o 
   6   2   1        0.15        1.50      3.48 o 
   7   2   1      453.38      473.40     14.09 o 
   8   2   1       31.17       37.82      5.42 o 
   9   2   1        3.44        8.70      4.33 o 
 -10   3   1        5.12       10.29      4.16 o 
  -9   3   1       88.40       79.21      6.80 o 
  -8   3   1       12.30       16.95      5.46 o 
  -7   3   1      163.18      170.02      7.92 o 
  -6   3   1      404.10      418.21     12.23 o 
  -5   3   1     1702.50     1690.84     26.14 o 
  -4   3   1     3928.00     3963.75     40.83 o 
  -3   3   1     2868.18     2802.37     50.19 o 
  -2   3   1      578.66      613.20      7.55 o 
  -1   3   1    27849.76    14789.71    234.01 o 
   0   3   1        0.18        2.03      0.58 o 
   1   3   1     2676.61     2680.45     32.60 o 
   2   3   1     7720.25     6395.74    373.31 o 
   3   3   1      286.26      277.34      5.96 o 
   4   3   1      449.89      508.16     11.43 o 
   5   3   1      115.55      145.36      6.47 o 
   6   3   1      169.32      178.22      7.93 o 
   7   3   1       16.35       14.40      4.02 o 
   8   3   1        2.87        5.39      3.76 o 
   9   3   1       40.90       40.26      4.57 o 
 -10   4   1       31.02       30.73      6.08 o 
  -9   4   1       56.18       57.65      5.90 o 
  -8   4   1       66.55       65.74      5.63 o 
  -7   4   1      222.46      219.92     25.87 o 
  -6   4   1     2470.96     2462.48     30.02 o 
  -5   4   1       96.83       93.07      4.84 o 
  -4   4   1      287.40      331.16      6.79 o 
  -3   4   1     2827.30     2873.97     40.93 o 
  -2   4   1     5999.74     5674.53    102.78 o 
  -1   4   1     1144.14     1169.62     22.50 o 
   0   4   1     1856.64     1921.39     18.71 o 
   1   4   1      716.56      742.33     11.18 o 
   2   4   1      115.26      143.71      4.64 o 
   3   4   1      855.28      855.69     14.98 o 
   4   4   1     1095.61     1066.46     18.80 o 
   5   4   1       29.45       35.07      4.89 o 
   6   4   1      952.01      955.45     18.02 o 
   7   4   1       75.69       77.86      6.31 o 
   8   4   1        8.50        9.81      4.97 o 
   9   4   1        2.16        3.81      4.65 o 
 -10   5   1       96.69       92.33      7.72 o 
  -9   5   1       84.77       77.03      6.57 o 
  -8   5   1      317.93      310.50     16.40 o 
  -7   5   1     1696.20     1688.33     29.43 o 
  -6   5   1     1134.21     1132.79     17.23 o 
  -5   5   1     1040.41     1029.09     17.65 o 
  -4   5   1      519.30      529.94     14.61 o 
  -3   5   1     1731.48     1844.34     32.34 o 
  -2   5   1      822.58      965.89     12.02 o 
  -1   5   1     4776.04     4463.41     74.64 o 
   0   5   1        0.43        1.12      0.63 o 
   1   5   1     1188.15     1276.35     27.64 o 
   2   5   1      137.23      130.21      7.14 o 
   3   5   1      108.89      102.44      4.62 o 
   4   5   1     2531.65     2473.80     36.29 o 
   5   5   1     3167.32     3084.62     43.90 o 
   6   5   1       87.15       97.20      6.39 o 
   7   5   1      940.00      912.43     20.93 o 
   8   5   1      405.10      381.42     13.77 o 
   9   5   1        0.08        6.81      7.31 o 
  -9   6   1      171.69      171.72      9.24 o 
  -8   6   1        0.68        7.04      4.43 o 
  -7   6   1       64.24       57.27      4.90 o 
  -6   6   1      136.70      140.19      7.38 o 
  -5   6   1      735.66      738.10     12.25 o 
  -4   6   1      738.80      716.51     10.72 o 
  -3   6   1       10.12       16.74      4.74 o 
  -2   6   1        7.22       10.40      0.91 o 
  -1   6   1      181.17      200.65      3.95 o 
   0   6   1        9.96       11.14      0.90 o 
   1   6   1      108.51      158.08      4.31 o 
   2   6   1      285.02      250.22      8.71 o 
   3   6   1     1345.07     1312.97     20.67 o 
   4   6   1      843.32      897.40     29.05 o 
   5   6   1      408.22      398.30     12.70 o 
   6   6   1      315.01      325.14      9.10 o 
   7   6   1      443.08      440.27     17.21 o 
   8   6   1       41.67       54.06     11.06 o 
   9   6   1      340.84      279.73     12.76 o 
  -9   7   1      108.79      122.30      9.26 o 
  -8   7   1        5.06        6.85      2.52 o 
  -7   7   1      966.43      953.85     16.93 o 
  -6   7   1       28.18       38.52      4.08 o 
  -5   7   1      132.22      125.36      4.08 o 
  -4   7   1       77.06      104.34      5.65 o 
  -3   7   1      360.29      419.92      8.63 o 
  -2   7   1       18.08       25.35      1.17 o 
  -1   7   1      251.36      258.39      4.99 o 
   0   7   1      662.50      650.51      7.92 o 
   1   7   1     1656.38     1696.75     22.62 o 
   2   7   1      472.97      497.17     20.83 o 
   3   7   1      784.68      876.83     19.90 o 
   4   7   1       98.08      102.63      5.39 o 
   5   7   1      951.09      973.53     15.92 o 
   6   7   1      103.17      100.05      5.31 o 
   7   7   1       86.53       88.46      5.49 o 
   8   7   1      290.51      287.94     12.04 o 
   9   7   1      141.98      140.84      9.35 o 
  -9   8   1        0.28        4.61      3.59 o 
  -8   8   1      201.91      218.69      8.14 o 
  -7   8   1       35.93       28.64      3.41 o 
  -6   8   1       13.93       17.93      3.37 o 
  -5   8   1      131.72      136.81      5.12 o 
  -4   8   1       52.49       59.60      3.26 o 
  -3   8   1      686.23      602.57     10.93 o 
  -2   8   1      302.07      305.46      5.95 o 
  -1   8   1       60.55       65.50      2.65 o 
   0   8   1      145.67      149.02      3.75 o 
   1   8   1     1261.91     1145.73     16.69 o 
   2   8   1      914.06      905.23     14.90 o 
   3   8   1       21.11       17.59      3.90 o 
   4   8   1       18.96       25.97      7.21 o 
   5   8   1      166.77      175.69      7.39 o 
   6   8   1       63.34       64.62      4.46 o 
   7   8   1      233.12      220.15      8.18 o 
   8   8   1        6.23        7.83      3.84 o 
  -9   9   1       23.24       27.50      6.91 o 
  -8   9   1       14.39       12.23      4.06 o 
  -7   9   1        5.63        3.98      2.42 o 
  -6   9   1      244.81      208.90      6.96 o 
  -5   9   1      185.66      176.71      5.85 o 
  -4   9   1     1155.71     1148.37     16.13 o 
  -3   9   1        6.56        3.70      1.63 o 
  -2   9   1      187.18      157.84      5.73 o 
  -1   9   1       55.99       55.48      2.39 o 
   0   9   1      812.64      766.85      9.67 o 
   1   9   1      450.68      474.48      9.02 o 
   2   9   1      243.06      244.88      6.59 o 
   3   9   1       69.81       88.84      4.55 o 
   4   9   1      150.23      139.93      5.35 o 
   5   9   1      331.40      330.40      8.73 o 
   6   9   1        0.19       -1.64      2.85 o 
   7   9   1       12.60        4.77      3.53 o 
   8   9   1       20.06       23.49      3.85 o 
  -8  10   1      142.15      126.84     12.47 o 
  -7  10   1        0.39        5.18      3.49 o 
  -6  10   1       94.08      103.37      6.65 o 
  -5  10   1       19.60       15.63      2.50 o 
  -4  10   1       82.60       79.80      3.71 o 
  -3  10   1     1216.02     1173.71     15.47 o 
  -2  10   1       48.67       58.82      2.56 o 
  -1  10   1      126.54      140.27      4.03 o 
   0  10   1       72.75       63.67      3.83 o 
   1  10   1     1416.79     1416.55     20.28 o 
   2  10   1       38.40       49.03      2.89 o 
   3  10   1      257.16      275.37      9.64 o 
   4  10   1        3.91        6.05      3.58 o 
   5  10   1      316.02      314.38      9.19 o 
   6  10   1       11.79       14.15      3.83 o 
   7  10   1       70.74       62.41      4.87 o 
   8  10   1        0.09        3.25      6.88 o 
  -8  11   1      175.00      163.77      9.52 o 
  -7  11   1      112.90      106.50      7.42 o 
  -6  11   1       29.65       34.77      4.60 o 
  -5  11   1      270.39      266.56      9.91 o 
  -4  11   1      283.13      336.28     10.66 o 
  -3  11   1      268.24      262.33      8.78 o 
  -2  11   1        1.94        3.33      2.22 o 
  -1  11   1        0.31        3.08      2.27 o 
   0  11   1      670.37      705.20     10.26 o 
   1  11   1       36.64       38.86      2.45 o 
   2  11   1      939.39      946.26     13.85 o 
   3  11   1      131.23      126.72      4.76 o 
   4  11   1        9.18        8.68      2.38 o 
   5  11   1      168.99      200.26      7.73 o 
   6  11   1        0.14        1.99      3.56 o 
   7  11   1      233.13      209.88     10.45 o 
  -8  12   1      480.95      449.73     31.70 o 
  -7  12   1        3.10        5.42      3.78 o 
  -6  12   1       22.02       14.64      4.00 o 
  -5  12   1       33.23       28.56      4.16 o 
  -4  12   1      303.24      317.61     10.46 o 
  -3  12   1       23.39       25.09      3.50 o 
  -2  12   1        9.39        2.46      3.22 o 
  -1  12   1        6.16        9.82      3.52 o 
   0  12   1      610.78      602.89     12.55 o 
   1  12   1      115.74      128.35      4.13 o 
   2  12   1       95.89       93.62      3.86 o 
   3  12   1       27.95       24.29      3.33 o 
   4  12   1      292.57      279.46      7.57 o 
   5  12   1        7.30        4.88      3.16 o 
   6  12   1      323.04      333.49     17.30 o 
   7  12   1        1.36        8.58      3.67 o 
  -7  13   1      257.11      258.64     11.47 o 
  -6  13   1        6.95       19.79      4.25 o 
  -5  13   1        6.56       14.56      3.81 o 
  -4  13   1       66.70       72.99      5.60 o 
  -3  13   1        7.14        6.05      2.73 o 
  -2  13   1        4.30        5.53      2.45 o 
  -1  13   1      287.75      299.52      8.84 o 
   0  13   1      602.58      582.60     21.68 o 
   1  13   1      645.94      639.82     23.13 o 
   2  13   1        0.69        0.67      4.92 o 
   3  13   1        2.54        6.01      2.63 o 
   4  13   1       74.77       60.15      8.11 o 
   5  13   1      432.38      448.16     13.98 o 
   6  13   1      100.13       97.28      7.27 o 
  -6  14   1       20.54       17.20      4.33 o 
  -5  14   1       22.75       17.68      4.09 o 
  -4  14   1       29.49       35.38      4.21 o 
  -3  14   1      485.44      479.81     13.12 o 
  -2  14   1       98.73      107.68     10.17 o 
  -1  14   1       31.83       38.14      7.48 o 
   0  14   1      169.24      165.18     11.98 o 
   1  14   1     1304.17     1335.09     37.41 o 
   2  14   1        8.10       -0.56      4.96 o 
   3  14   1      220.38      204.44     14.00 o 
   4  14   1       86.87      104.71     10.81 o 
   5  14   1       35.09       32.65      7.87 o 
   6  14   1       15.24       20.96      7.43 o 
  -6  15   1        0.69        9.73      6.94 o 
  -5  15   1       64.20       66.87      9.66 o 
  -4  15   1      218.11      262.89     16.35 o 
  -3  15   1       25.03       25.13      7.07 o 
  -2  15   1      205.25      209.09     14.07 o 
  -1  15   1      854.68      783.96     19.61 o 
   0  15   1      333.83      313.05     16.69 o 
   1  15   1       62.46       68.64      9.17 o 
   2  15   1        0.77       -1.58      5.42 o 
   3  15   1      119.76       91.70     10.23 o 
   4  15   1       46.17       37.70      7.08 o 
   5  15   1        0.24        4.60      6.05 o 
  -5  16   1      112.01      102.51     11.57 o 
  -4  16   1        6.21        8.13      5.65 o 
  -3  16   1      180.85      204.47     14.78 o 
  -2  16   1       17.82       21.42      7.06 o 
  -1  16   1      132.29      133.07      8.45 o 
   0  16   1      194.65      195.62      9.98 o 
   1  16   1      331.00      319.17     17.76 o 
   2  16   1       47.65       58.53      8.69 o 
   3  16   1       81.85       84.49     10.09 o 
   4  16   1        7.11        8.71      5.39 o 
  -4  17   1        5.53       22.72      7.61 o 
  -3  17   1        0.54        3.97      6.55 o 
  -2  17   1       52.19       48.69      8.90 o 
  -1  17   1      374.45      399.71     14.46 o 
   0  17   1      194.89      198.77     10.48 o 
   1  17   1      133.21      154.28     13.28 o 
   2  17   1      228.28      248.20     16.61 o 
   3  17   1      225.39      231.17     16.46 o 
  -2  18   1        1.25        9.28      4.96 o 
  -1  18   1        2.84        4.43      4.29 o 
   0  18   1        2.57       -1.93      4.20 o 
   1  18   1        2.15       -0.39      6.76 o 
 -10   0   2       95.33       54.08      8.65 o 
  -8   0   2     1492.78     1422.06     38.39 o 
  -6   0   2     2674.41     2676.58     54.82 o 
  -4   0   2      146.90      105.61      6.16 o 
  -2   0   2    21609.89    15091.25    580.71 o 
   0   0   2    20231.20    10941.94    174.55 o 
   2   0   2      114.27       96.80      5.97 o 
   4   0   2     2671.91     2737.67     54.49 o 
   6   0   2      939.87     1001.59     29.62 o 
   8   0   2      268.09      261.01     16.19 o 
 -10   1   2      103.19       98.63      7.57 o 
  -9   1   2       80.32       91.16     10.61 o 
  -8   1   2       18.93       24.78      4.16 o 
  -7   1   2      809.36      847.09     18.40 o 
  -6   1   2        4.56        4.87      2.78 o 
  -5   1   2      493.88      519.17     14.04 o 
  -4   1   2      585.84      596.63     11.53 o 
  -3   1   2      910.46      915.32     11.31 o 
  -2   1   2      882.96      957.39      9.39 o 
  -1   1   2     5542.51     5101.62    218.22 o 
   0   1   2     2346.79     2223.90     22.16 o 
   1   1   2     3164.64     2953.95     76.75 o 
   2   1   2     1225.87     1261.37     19.07 o 
   3   1   2     1545.97     1649.11     24.84 o 
   4   1   2      155.43      179.83      6.87 o 
   5   1   2      102.46      118.94      6.35 o 
   6   1   2      255.20      252.36     13.24 o 
   7   1   2      879.08      841.71     20.13 o 
   8   1   2       13.43       14.93      4.68 o 
   9   1   2       89.93       97.82      9.03 o 
 -10   2   2        2.66        4.21      3.56 o 
  -9   2   2        7.49        4.65      8.61 o 
  -8   2   2       92.55       90.35      6.27 o 
  -7   2   2      974.38      941.94     19.53 o 
  -6   2   2        6.42        8.58      2.85 o 
  -5   2   2       72.79       72.49      6.19 o 
  -4   2   2      743.06      747.68     10.72 o 
  -3   2   2      181.14      228.99      4.58 o 
  -2   2   2     1056.68     1089.66     12.19 o 
  -1   2   2     1304.05     1337.06     11.79 o 
   0   2   2      916.09      938.58     12.07 o 
   1   2   2     9515.74     7198.61    118.75 o 
   2   2   2      792.22      836.19     14.17 o 
   3   2   2     2867.69     2839.83     79.89 o 
   4   2   2      240.79      267.79      8.55 o 
   5   2   2      690.72      696.71     12.91 o 
   6   2   2        0.05        2.87      3.21 o 
   7   2   2      410.36      404.51     11.10 o 
   8   2   2        0.66        5.38      3.72 o 
   9   2   2      220.63      193.19     10.76 o 
 -10   3   2       17.09       30.88      4.91 o 
  -9   3   2      450.10      433.32     14.36 o 
  -8   3   2      515.31      524.09     14.81 o 
  -7   3   2        6.31       10.16      3.43 o 
  -6   3   2      300.32      289.23      9.07 o 
  -5   3   2      522.51      547.22      9.64 o 
  -4   3   2     1263.80     1349.11     16.68 o 
  -3   3   2      921.40      929.11     11.72 o 
  -2   3   2      679.41      736.99      7.68 o 
  -1   3   2     8830.08     6877.84    112.84 o 
   0   3   2     1500.35     1538.97     22.68 o 
   1   3   2     2177.27     2144.29     27.88 o 
   2   3   2     2384.07     2384.98     31.90 o 
   3   3   2     1317.22     1377.84     33.87 o 
   4   3   2      318.31      331.77     10.53 o 
   5   3   2      139.21      135.37      6.91 o 
   6   3   2      457.63      444.62     13.36 o 
   7   3   2      282.93      279.34     18.83 o 
   8   3   2      106.52      101.22      9.71 o 
   9   3   2        4.16        8.39      5.58 o 
 -10   4   2       35.76       34.29      7.50 o 
  -9   4   2       57.43       52.43      5.67 o 
  -8   4   2      134.91      157.43     14.50 o 
  -7   4   2     1020.09     1027.75     20.71 o 
  -6   4   2        0.12        1.35      2.06 o 
  -5   4   2       50.26       66.51      4.05 o 
  -4   4   2       22.13       36.05      2.32 o 
  -3   4   2     1929.62     2116.98     22.85 o 
  -2   4   2       13.04       22.11      1.33 o 
  -1   4   2       30.54       34.02      3.55 o 
   0   4   2        0.42        5.01      1.27 o 
   1   4   2     3467.07     3194.31     39.61 o 
   2   4   2      559.09      632.19     11.84 o 
   3   4   2      272.21      259.89      7.74 o 
   4   4   2      275.09      273.67      8.77 o 
   5   4   2      670.99      665.42     15.68 o 
   6   4   2       58.36       57.03      5.56 o 
   7   4   2       68.78       54.29      9.50 o 
   8   4   2      250.66      250.58     11.50 o 
   9   4   2        0.03       -0.01      4.18 o 
 -10   5   2       70.55       78.77      6.92 o 
  -9   5   2       97.59      122.81      7.75 o 
  -8   5   2        5.75        8.57      3.62 o 
  -7   5   2      626.95      602.23     12.67 o 
  -6   5   2       22.40       20.85      2.61 o 
  -5   5   2        2.51       -2.02      2.03 o 
  -4   5   2      106.62       85.10      4.40 o 
  -3   5   2     6901.48     6780.32    104.49 o 
  -2   5   2      152.86      185.86      3.92 o 
  -1   5   2        1.24        1.57      2.34 o 
   0   5   2     1211.85     1176.87     15.73 o 
   1   5   2       26.11       20.42      2.14 o 
   2   5   2       14.72       31.67      2.86 o 
   3   5   2      231.42      278.06      8.12 o 
   4   5   2        2.35        1.00      3.08 o 
   5   5   2       90.76       90.93      4.91 o 
   6   5   2      172.88      200.86     12.77 o 
   7   5   2      232.41      230.81     10.38 o 
   8   5   2        9.83        9.23      4.18 o 
   9   5   2      187.25      172.82     10.34 o 
 -10   6   2        3.48        5.85      3.56 o 
  -9   6   2        0.03       -2.70      3.44 o 
  -8   6   2       16.86       26.05      4.26 o 
  -7   6   2      388.61      401.20     17.64 o 
  -6   6   2        7.51        8.34      2.32 o 
  -5   6   2     1733.18     1734.21     25.99 o 
  -4   6   2      298.26      291.53      7.33 o 
  -3   6   2       13.48        9.92      1.15 o 
  -2   6   2       86.87       61.95      4.87 o 
  -1   6   2     1099.55     1069.66     23.76 o 
   0   6   2      805.46      885.84     10.90 o 
   1   6   2     1535.93     1522.71     21.27 o 
   2   6   2      879.80      979.89     33.33 o 
   3   6   2        4.86        1.87      2.46 o 
   4   6   2      232.07      253.40     16.15 o 
   5   6   2      114.10       99.26      5.15 o 
   6   6   2      377.51      396.59     15.18 o 
   7   6   2      530.64      546.43     16.28 o 
   8   6   2       19.09       26.01      5.26 o 
   9   6   2      297.35      304.27     14.01 o 
  -9   7   2      190.72      198.66      9.76 o 
  -8   7   2        0.03        3.17      2.63 o 
  -7   7   2      131.51      120.02      5.42 o 
  -6   7   2       62.32       53.16      3.71 o 
  -5   7   2      224.75      207.97      6.18 o 
  -4   7   2      744.31      732.80     10.45 o 
  -3   7   2      455.24      423.55     12.65 o 
  -2   7   2      149.61      213.89      8.70 o 
  -1   7   2      105.06      121.57      6.55 o 
   0   7   2     1693.91     1681.21     18.61 o 
   1   7   2        3.71        3.92      1.54 o 
   2   7   2     1683.41     1725.85     25.03 o 
   3   7   2      637.39      651.22     16.76 o 
   4   7   2      360.40      371.35      8.78 o 
   5   7   2      267.94      265.90      8.45 o 
   6   7   2      285.49      279.01     10.91 o 
   7   7   2       83.02      103.62      7.29 o 
   8   7   2       67.03       83.02     13.77 o 
  -9   8   2      220.61      235.39     12.94 o 
  -8   8   2      666.67      648.43     11.86 o 
  -7   8   2      174.31      151.29      5.10 o 
  -6   8   2      355.76      370.97      8.91 o 
  -5   8   2      623.04      637.33     13.47 o 
  -4   8   2      481.74      538.78      9.30 o 
  -3   8   2       46.17       49.64      2.20 o 
  -2   8   2     2357.25     2535.24     48.43 o 
  -1   8   2     1695.13     1707.18     40.83 o 
   0   8   2     1981.74     1950.81     16.50 o 
   1   8   2      139.94      140.37      4.65 o 
   2   8   2      165.92      221.91      6.59 o 
   3   8   2       58.56       53.73      4.01 o 
   4   8   2     1836.26     1777.50     23.70 o 
   5   8   2      513.60      482.66     10.99 o 
   6   8   2     1329.27     1306.89     21.25 o 
   7   8   2       17.83       18.56      3.65 o 
   8   8   2       44.55       34.02      5.57 o 
  -9   9   2      105.34      125.82      8.43 o 
  -8   9   2        0.09        2.51      3.34 o 
  -7   9   2       85.14       63.28      5.75 o 
  -6   9   2      290.35      284.21     11.10 o 
  -5   9   2      343.20      331.60      7.75 o 
  -4   9   2       81.74       80.14      3.35 o 
  -3   9   2        2.32        1.63      1.09 o 
  -2   9   2       10.58       11.20      3.04 o 
  -1   9   2      764.48      745.20     18.77 o 
   0   9   2      352.95      400.04      6.56 o 
   1   9   2      883.65      900.91     12.62 o 
   2   9   2      390.45      406.74     12.21 o 
   3   9   2     1098.23     1105.01     16.30 o 
   4   9   2        9.62        9.71      2.89 o 
   5   9   2     1297.73     1307.72     20.38 o 
   6   9   2      232.98      206.73      7.66 o 
   7   9   2        0.39       -1.63      3.15 o 
   8   9   2        3.28        1.53      3.89 o 
  -9  10   2        4.13        7.90      4.06 o 
  -8  10   2       31.01       52.26      8.43 o 
  -7  10   2        1.09        6.03      8.02 o 
  -6  10   2        4.56        5.49      3.15 o 
  -5  10   2      169.49      188.86      8.25 o 
  -4  10   2        0.71        0.51      2.76 o 
  -3  10   2      102.72      104.91      5.55 o 
  -2  10   2        0.12       -0.88      2.14 o 
  -1  10   2      283.71      314.05     11.20 o 
   0  10   2      170.80      161.41      4.98 o 
   1  10   2      821.27      858.23     12.40 o 
   2  10   2      249.64      269.64      6.55 o 
   3  10   2     1290.73     1275.19     18.20 o 
   4  10   2      782.42      820.58     14.44 o 
   5  10   2      148.31      149.02      6.67 o 
   6  10   2      125.62      130.14      8.53 o 
   7  10   2       71.59       60.04      6.37 o 
  -8  11   2       77.84       70.50      6.29 o 
  -7  11   2       64.83       61.69      5.79 o 
  -6  11   2        0.04        4.66      3.80 o 
  -5  11   2       91.57       86.10      8.75 o 
  -4  11   2      410.56      398.57     13.50 o 
  -3  11   2        9.12        5.20      2.55 o 
  -2  11   2      306.61      295.16     13.16 o 
  -1  11   2      550.29      565.89     14.33 o 
   0  11   2      381.00      362.20     10.95 o 
   1  11   2      188.72      207.53      6.64 o 
   2  11   2      226.03      247.45      6.44 o 
   3  11   2       42.41       38.42      3.19 o 
   4  11   2       43.94       46.75      3.66 o 
   5  11   2      200.62      205.74      7.35 o 
   6  11   2        0.62        4.23      2.77 o 
   7  11   2       52.70       63.11      5.13 o 
  -8  12   2       10.88        4.86      3.85 o 
  -7  12   2        1.72       -1.33      3.46 o 
  -6  12   2       34.09       35.99      4.82 o 
  -5  12   2      884.36      834.08     24.10 o 
  -4  12   2        1.06        1.68      3.75 o 
  -3  12   2       97.86       90.69      6.02 o 
  -2  12   2      509.83      494.86     12.40 o 
  -1  12   2     1244.05     1218.71     21.17 o 
   0  12   2        0.82        1.49      2.23 o 
   1  12   2       76.69       74.06      4.98 o 
   2  12   2       24.61       26.44      2.77 o 
   3  12   2      370.79      357.09      8.55 o 
   4  12   2      228.45      206.93      6.96 o 
   5  12   2        0.02        4.94      2.74 o 
   6  12   2       51.05       53.27      5.78 o 
   7  12   2       72.03       59.40      6.35 o 
  -7  13   2        1.19        5.02      3.64 o 
  -6  13   2      138.26      131.03      7.85 o 
  -5  13   2        0.07        0.55      2.99 o 
  -4  13   2     1089.12     1081.04     22.05 o 
  -3  13   2       27.78       25.64      3.72 o 
  -2  13   2       54.15       55.66      8.29 o 
  -1  13   2        0.06        0.15      2.12 o 
   0  13   2       25.59       29.15      3.46 o 
   1  13   2      350.67      345.45     10.46 o 
   2  13   2        9.26       11.06      3.04 o 
   3  13   2        4.05        6.99      7.06 o 
   4  13   2       39.30       42.37      7.38 o 
   5  13   2      109.46      103.41      7.09 o 
   6  13   2        3.99        3.42      3.75 o 
  -6  14   2      410.40      407.61     13.93 o 
  -5  14   2      236.31      234.71     12.58 o 
  -4  14   2       27.68       28.61      4.10 o 
  -3  14   2       11.97       12.09      3.08 o 
  -2  14   2      711.84      729.77     16.40 o 
  -1  14   2     1391.97     1386.56     26.88 o 
   0  14   2        0.32        9.34      5.53 o 
   1  14   2      415.31      430.57     19.38 o 
   2  14   2       24.62       30.10      6.41 o 
   3  14   2       15.92       19.91      5.84 o 
   4  14   2       20.09       33.00      7.18 o 
   5  14   2        1.58       17.00      6.21 o 
  -6  15   2        4.39        0.55      3.72 o 
  -5  15   2       88.29       83.67      6.52 o 
  -4  15   2        2.22        1.93      5.56 o 
  -3  15   2       82.65       73.06      9.37 o 
  -2  15   2      350.55      344.03     18.09 o 
  -1  15   2        2.92        7.12      3.70 o 
   0  15   2        7.26       11.30      5.83 o 
   1  15   2        3.02        4.91      6.12 o 
   2  15   2        4.42       10.24      5.79 o 
   3  15   2       68.96       78.65      9.54 o 
   4  15   2       56.15       53.79      8.57 o 
   5  15   2      131.76      126.97     12.69 o 
  -5  16   2        0.13       -0.93      5.84 o 
  -4  16   2        1.18       -1.48      5.64 o 
  -3  16   2      148.07      145.39     12.83 o 
  -2  16   2       82.50       88.05      7.22 o 
  -1  16   2      347.51      330.05     12.82 o 
   0  16   2      258.25      245.18     15.63 o 
   1  16   2       30.43       29.52      7.19 o 
   2  16   2       16.78        3.19      4.61 o 
   3  16   2      136.39      141.45     12.54 o 
   4  16   2      129.16      140.33     13.25 o 
  -4  17   2       11.28        4.84      6.48 o 
  -3  17   2      242.80      263.65     17.21 o 
  -2  17   2        4.85        5.46      5.51 o 
  -1  17   2        0.53        7.71      4.34 o 
   0  17   2      368.18      380.63     14.32 o 
   1  17   2        6.09        8.31      6.20 o 
   2  17   2        0.66       15.05      7.27 o 
  -1  18   2       30.14       35.00      5.71 o 
   0  18   2        3.04       12.32      4.60 o 
  -9   0   3      470.90      469.21     20.80 o 
  -7   0   3       83.82       79.94      7.55 o 
  -5   0   3        0.21       -0.51      2.82 o 
  -3   0   3      176.23      197.37      4.43 o 
  -1   0   3     1934.37     2000.93     36.42 o 
   1   0   3      220.47      227.63      8.98 o 
   3   0   3      480.65      578.39     18.49 o 
   5   0   3     1190.84     1132.15     32.21 o 
   7   0   3        5.00       13.97      6.72 o 
   9   0   3       75.94       65.48     10.43 o 
 -10   1   3      235.03      220.80     10.67 o 
  -9   1   3       64.14       49.30      5.35 o 
  -8   1   3      572.17      558.93     22.12 o 
  -7   1   3       47.48       50.20      4.50 o 
  -6   1   3       63.11       63.00      7.32 o 
  -5   1   3       60.52       53.46      3.88 o 
  -4   1   3     1554.81     1650.70     24.13 o 
  -3   1   3     1569.10     1593.84     13.10 o 
  -2   1   3      346.42      368.08      6.77 o 
  -1   1   3      505.37      552.13     12.92 o 
   0   1   3    11889.59     8389.08     96.80 o 
   1   1   3      952.60     1021.66     16.38 o 
   2   1   3      219.24      215.27      6.91 o 
   3   1   3      649.49      706.91     14.88 o 
   4   1   3      378.35      344.74     18.46 o 
   5   1   3       15.98       15.55      5.81 o 
   6   1   3      938.38      964.64     21.62 o 
   7   1   3       28.37       28.68      5.77 o 
   8   1   3        0.10        0.82      3.26 o 
   9   1   3        7.41        9.98      5.50 o 
 -10   2   3        3.08        3.79      3.68 o 
  -9   2   3        2.20        6.37      3.53 o 
  -8   2   3      224.35      236.78      9.66 o 
  -7   2   3       99.05      104.74     12.27 o 
  -6   2   3        0.34        4.90      2.73 o 
  -5   2   3        2.34        5.00      1.61 o 
  -4   2   3     4312.33     4316.77     43.45 o 
  -3   2   3     1051.40     1051.68     12.73 o 
  -2   2   3     1813.06     1833.18     23.82 o 
  -1   2   3       62.06       80.23      2.24 o 
   0   2   3     4975.88     4353.60     71.32 o 
   1   2   3       30.93       32.86      2.29 o 
   2   2   3       97.94      101.09      4.82 o 
   3   2   3      147.68      181.73     10.13 o 
   4   2   3       50.07       71.33      6.49 o 
   5   2   3      550.33      527.80     19.97 o 
   6   2   3      560.49      531.15     17.80 o 
   7   2   3        4.98        3.33      3.71 o 
   8   2   3       15.72       25.98      5.46 o 
   9   2   3        0.74        7.41      3.82 o 
 -10   3   3        0.36        3.70      3.53 o 
  -9   3   3      198.26      197.63     13.24 o 
  -8   3   3       32.27       41.33      4.81 o 
  -7   3   3       96.69      120.25      6.48 o 
  -6   3   3      416.05      402.74     10.85 o 
  -5   3   3      342.87      306.24      6.69 o 
  -4   3   3      344.65      386.56      7.07 o 
  -3   3   3     3583.09     3493.42     35.25 o 
  -2   3   3     2840.45     2810.26     24.41 o 
  -1   3   3     2612.80     2456.77     38.61 o 
   0   3   3      112.34      109.14      3.14 o 
   1   3   3     4171.97     4032.40     40.76 o 
   2   3   3        4.69        5.91      3.12 o 
   3   3   3      293.22      316.55      9.24 o 
   4   3   3      411.48      495.12     12.92 o 
   5   3   3      603.51      617.54     15.64 o 
   6   3   3      661.65      678.93     17.62 o 
   7   3   3        1.71        6.58     10.02 o 
   8   3   3      261.42      274.35     12.51 o 
   9   3   3      349.21      370.05     15.37 o 
 -10   4   3       84.62       86.30      8.67 o 
  -9   4   3       57.29       59.48      8.24 o 
  -8   4   3      599.23      603.48     15.72 o 
  -7   4   3        1.17        5.47      3.34 o 
  -6   4   3      113.33      143.60      6.39 o 
  -5   4   3      918.46      937.23     23.96 o 
  -4   4   3      989.88      957.30     14.72 o 
  -3   4   3      386.60      347.09      6.07 o 
  -2   4   3     2671.58     2757.57     27.56 o 
  -1   4   3       63.57       75.42      2.31 o 
   0   4   3      485.43      575.76      8.24 o 
   1   4   3      833.20      851.27     12.30 o 
   2   4   3       11.59        8.96      3.97 o 
   3   4   3        3.90        2.14      2.38 o 
   4   4   3      836.49      917.21     26.09 o 
   5   4   3       11.48       14.34      3.85 o 
   6   4   3     1249.04     1191.76     24.81 o 
   7   4   3      118.24      103.83      7.47 o 
   8   4   3       24.34       28.38      5.39 o 
 -10   5   3       34.43       32.86      5.26 o 
  -9   5   3       14.58       23.68      4.32 o 
  -8   5   3      283.56      253.43      9.93 o 
  -7   5   3       51.45       64.56      4.03 o 
  -6   5   3      318.40      298.26      7.48 o 
  -5   5   3       86.18       81.06      4.34 o 
  -4   5   3       19.97       26.90      2.11 o 
  -3   5   3     4762.93     4622.98     39.25 o 
  -2   5   3     2428.37     2470.88     21.83 o 
  -1   5   3      588.41      620.50      8.04 o 
   0   5   3     3572.21     3558.95     35.91 o 
   1   5   3        6.04        3.64      2.22 o 
   2   5   3     1189.60     1221.73     16.37 o 
   3   5   3      593.56      589.56     13.13 o 
   4   5   3     1100.46     1087.04     17.00 o 
   5   5   3      627.55      637.53     15.95 o 
   6   5   3       80.46       87.40      6.80 o 
   7   5   3       28.66       35.81      5.48 o 
   8   5   3       55.63       66.03      6.99 o 
 -10   6   3      135.00      172.20     15.39 o 
  -9   6   3      158.00      160.12      8.59 o 
  -8   6   3        3.62        4.97      2.61 o 
  -7   6   3        5.59        9.71      3.22 o 
  -6   6   3      485.00      463.16      9.59 o 
  -5   6   3       19.95       27.93      2.84 o 
  -4   6   3        3.46        2.33      1.45 o 
  -3   6   3     1568.95     1657.69     16.47 o 
  -2   6   3      256.17      223.28      7.10 o 
  -1   6   3      261.39      260.27      4.54 o 
   0   6   3     1611.32     1722.26     19.52 o 
   1   6   3      734.93      727.89     13.79 o 
   2   6   3     1358.43     1304.87     17.34 o 
   3   6   3       24.28       21.01      2.73 o 
   4   6   3     1346.06     1362.67     26.42 o 
   5   6   3       56.88       46.04      4.18 o 
   6   6   3       34.45       33.02      7.36 o 
   7   6   3      295.94      293.85     20.13 o 
   8   6   3       43.28       43.84     10.40 o 
 -10   7   3        4.25       10.28      4.02 o 
  -9   7   3       23.22       35.11      4.69 o 
  -8   7   3      337.55      324.39      9.23 o 
  -7   7   3      184.90      180.73      6.40 o 
  -6   7   3       57.56       53.33      3.98 o 
  -5   7   3      160.99      168.99      5.17 o 
  -4   7   3        0.04        1.89      1.50 o 
  -3   7   3      346.18      368.92      6.98 o 
  -2   7   3        3.96       15.23      3.45 o 
  -1   7   3       22.87       20.11      2.60 o 
   0   7   3     1513.96     1561.65     28.91 o 
   1   7   3      252.20      279.31      8.04 o 
   2   7   3      887.73      934.45     13.90 o 
   3   7   3     1130.29     1136.26     16.78 o 
   4   7   3        7.75       13.30      4.30 o 
   5   7   3      196.37      200.75      8.05 o 
   6   7   3       45.48       42.29      5.18 o 
   7   7   3      588.41      557.79     17.01 o 
   8   7   3       92.15       94.05      7.88 o 
  -9   8   3        0.53        0.88      3.48 o 
  -8   8   3       28.20       23.27      4.94 o 
  -7   8   3        2.32        4.48      2.28 o 
  -6   8   3       34.94       38.57      3.09 o 
  -5   8   3       78.49       70.77      2.84 o 
  -4   8   3      284.02      286.14      4.91 o 
  -3   8   3       41.48       37.73      4.64 o 
  -2   8   3      130.92      112.18      7.06 o 
  -1   8   3     1130.34     1006.62     17.42 o 
   0   8   3     1895.07     1906.79     21.72 o 
   1   8   3       15.51       10.22      3.66 o 
   2   8   3      520.15      541.90     15.02 o 
   3   8   3      102.52      116.55      4.96 o 
   4   8   3      397.87      391.64     13.97 o 
   5   8   3       39.42       48.57      4.14 o 
   6   8   3      368.82      337.18     10.05 o 
   7   8   3        0.76        6.36      6.45 o 
   8   8   3        0.27        5.15      4.38 o 
  -9   9   3        9.71       15.50      6.59 o 
  -8   9   3      107.39       89.75      6.60 o 
  -7   9   3        0.08        2.60      4.44 o 
  -6   9   3     1495.21     1429.04     26.46 o 
  -5   9   3       27.61       33.28      2.82 o 
  -4   9   3        2.06        2.75      1.04 o 
  -3   9   3      319.48      342.27      9.77 o 
  -2   9   3     1813.61     1783.62     27.46 o 
  -1   9   3      171.86      162.26      6.33 o 
   0   9   3      331.43      358.60      5.26 o 
   1   9   3       59.53       76.25      4.84 o 
   2   9   3      238.94      245.55      6.49 o 
   3   9   3      575.00      584.03     11.38 o 
   4   9   3       41.86       50.53      4.07 o 
   5   9   3      217.28      227.34      7.86 o 
   6   9   3      373.53      359.37     10.48 o 
   7   9   3      352.94      328.50     12.90 o 
  -9  10   3        2.23       10.59      4.04 o 
  -8  10   3        1.23        5.20      3.35 o 
  -7  10   3      236.69      214.15     11.52 o 
  -6  10   3      285.68      284.86     12.52 o 
  -5  10   3      255.08      261.79      9.58 o 
  -4  10   3        6.42        3.80      7.71 o 
  -3  10   3      531.37      485.09     12.33 o 
  -2  10   3       77.91       67.92      6.02 o 
  -1  10   3       52.14       51.07      7.87 o 
   0  10   3       42.10       60.45      5.92 o 
   1  10   3      139.17      125.65      6.09 o 
   2  10   3      204.83      205.42      7.23 o 
   3  10   3       52.01       60.12      3.92 o 
   4  10   3       18.32       22.75      3.31 o 
   5  10   3       38.81       45.13      4.17 o 
   6  10   3        1.81        6.90      3.14 o 
   7  10   3       17.35       32.96      4.36 o 
  -8  11   3       31.02       32.70      4.83 o 
  -7  11   3      282.44      284.56     11.38 o 
  -6  11   3      600.67      588.33     28.08 o 
  -5  11   3      401.94      386.47     12.09 o 
  -4  11   3        1.78        3.33      2.75 o 
  -3  11   3       89.94       97.85      7.12 o 
  -2  11   3      755.43      780.61     16.32 o 
  -1  11   3      144.59      141.41      5.06 o 
   0  11   3      452.94      441.76     11.62 o 
   1  11   3      470.37      487.03     12.45 o 
   2  11   3       49.98       62.38      3.97 o 
   3  11   3     1100.52     1132.91     17.52 o 
   4  11   3       77.68       81.03      4.74 o 
   5  11   3        0.16        2.72      2.86 o 
   6  11   3        0.08        8.52      3.26 o 
   7  11   3       30.30       31.16      4.68 o 
  -8  12   3        3.01        2.50      3.42 o 
  -7  12   3        1.68        5.24      3.39 o 
  -6  12   3       36.36       26.48      5.47 o 
  -5  12   3        3.71        5.53      3.19 o 
  -4  12   3       39.45       40.49      8.76 o 
  -3  12   3      172.56      170.94      7.55 o 
  -2  12   3     1108.21     1096.38     24.59 o 
  -1  12   3      352.20      346.60     10.04 o 
   0  12   3      697.66      673.15     15.36 o 
   1  12   3       20.67       24.20      6.38 o 
   2  12   3      808.54      783.92     17.48 o 
   3  12   3      165.46      159.30      7.40 o 
   4  12   3      487.08      474.67     11.06 o 
   5  12   3        0.21        1.53      2.73 o 
   6  12   3        0.12        6.41      3.20 o 
  -7  13   3        0.51        5.24      3.58 o 
  -6  13   3      105.01      103.72      7.23 o 
  -5  13   3       52.23       56.40      5.33 o 
  -4  13   3       11.30       13.80      3.58 o 
  -3  13   3       17.44       18.21      3.94 o 
  -2  13   3      426.23      451.78     10.33 o 
  -1  13   3      887.61      893.66     18.10 o 
   0  13   3       66.92       70.40      6.77 o 
   1  13   3      169.25      180.89      7.82 o 
   2  13   3       29.30       22.45      3.82 o 
   3  13   3      556.21      555.65     15.03 o 
   4  13   3      192.47      207.35      9.44 o 
   5  13   3       23.87       32.66      7.52 o 
   6  13   3       16.72       26.88      7.09 o 
  -6  14   3        2.72        3.92      3.42 o 
  -5  14   3       23.23       31.05      8.83 o 
  -4  14   3        0.01        2.27      3.60 o 
  -3  14   3        1.64        0.51      4.30 o 
  -2  14   3      124.24      143.53      6.02 o 
  -1  14   3      286.14      300.72      9.84 o 
   0  14   3       17.77       15.07      3.15 o 
   1  14   3       16.82       18.28      3.52 o 
   2  14   3      221.78      232.57     10.45 o 
   3  14   3        5.54        6.96      5.92 o 
   4  14   3      109.46      139.75     12.89 o 
   5  14   3       63.81       65.15      9.90 o 
  -6  15   3      331.91      304.04     18.31 o 
  -5  15   3        4.34        8.51      6.53 o 
  -4  15   3       19.46       25.64      4.14 o 
  -3  15   3        8.05       13.63      6.53 o 
  -2  15   3       92.13      112.18      7.48 o 
  -1  15   3       41.49       44.74      7.05 o 
   0  15   3       37.95       34.62      6.61 o 
   1  15   3       55.33       52.14      8.29 o 
   2  15   3        4.60        4.03      5.86 o 
   3  15   3      236.99      206.96     14.77 o 
   4  15   3       12.62       26.38      7.82 o 
  -5  16   3        1.99        0.17      5.35 o 
  -4  16   3      170.95      153.27     13.33 o 
  -3  16   3       21.61       32.03      5.03 o 
  -2  16   3       59.41       57.18      6.24 o 
  -1  16   3       21.54       31.76      5.15 o 
   0  16   3       13.29        8.64      5.71 o 
   1  16   3        0.55       13.54      6.83 o 
   2  16   3       35.19       41.72      7.91 o 
   3  16   3        1.00       -7.92      5.27 o 
  -3  17   3      224.64      205.95     10.53 o 
  -2  17   3       23.90       34.67      5.42 o 
  -1  17   3        0.19        3.08      4.05 o 
   0  17   3      155.62      158.30     13.21 o 
   1  17   3      125.64      113.56     11.37 o 
   2  17   3      276.70      257.85     17.22 o 
 -10   0   4      243.64      271.92     16.68 o 
  -8   0   4      558.76      572.18     21.38 o 
  -6   0   4     1362.54     1289.42     31.79 o 
  -4   0   4      128.89       98.81      6.31 o 
  -2   0   4     1053.68     1057.85     23.11 o 
   0   0   4      105.84       90.73      5.83 o 
   2   0   4     1889.97     2051.88     43.40 o 
   4   0   4     1450.96     1430.43     37.17 o 
   6   0   4      641.30      616.54     24.95 o 
   8   0   4      260.90      270.62     18.18 o 
 -10   1   4       32.15       36.37      5.31 o 
  -9   1   4      210.90      245.37     10.41 o 
  -8   1   4        2.68        8.38      3.22 o 
  -7   1   4        5.77        6.41      3.12 o 
  -6   1   4       10.23       18.56      3.21 o 
  -5   1   4     2119.43     2141.23     31.16 o 
  -4   1   4      359.60      401.10      5.50 o 
  -3   1   4      633.55      646.13      8.67 o 
  -2   1   4      827.71      864.09     27.86 o 
  -1   1   4      296.59      309.61      7.56 o 
   0   1   4      189.42      176.27     13.69 o 
   1   1   4      114.54      160.15      9.04 o 
   2   1   4       50.43       67.48      4.60 o 
   3   1   4      513.93      565.72     13.80 o 
   4   1   4      134.32      132.92      9.93 o 
   5   1   4     1097.66     1071.11     39.21 o 
   6   1   4        6.46        5.85      4.40 o 
   7   1   4       84.35       87.99      8.09 o 
   8   1   4        1.74        4.83      6.66 o 
 -10   2   4      125.16      143.15     12.80 o 
  -9   2   4      132.97      133.50      7.89 o 
  -8   2   4        6.46        8.86      3.23 o 
  -7   2   4      195.22      188.43      7.91 o 
  -6   2   4     1925.48     1976.86     30.67 o 
  -5   2   4       16.38       21.20      2.29 o 
  -4   2   4     1339.45     1422.16     17.08 o 
  -3   2   4     1289.84     1355.79     15.72 o 
  -2   2   4      807.31      858.73     13.90 o 
  -1   2   4     3984.08     3760.44     40.77 o 
   0   2   4      295.76      262.91      7.00 o 
   1   2   4     3009.97     3020.42     66.32 o 
   2   2   4     1632.66     1758.63     58.50 o 
   3   2   4     1139.01     1123.69     21.14 o 
   4   2   4      248.51      293.83     10.44 o 
   5   2   4      493.66      487.75     14.71 o 
   6   2   4      125.45      145.21      8.81 o 
   7   2   4       10.68        6.32      4.49 o 
   8   2   4      328.23      328.82     14.45 o 
 -10   3   4       78.28       83.36      6.83 o 
  -9   3   4      281.78      264.91     10.84 o 
  -8   3   4        1.60        1.18      4.60 o 
  -7   3   4      137.64      151.25      9.47 o 
  -6   3   4       94.40       94.32      5.27 o 
  -5   3   4      319.37      328.35      6.92 o 
  -4   3   4       90.18      102.56      3.44 o 
  -3   3   4      278.53      294.57      5.54 o 
  -2   3   4      162.20      149.06      3.72 o 
  -1   3   4     2793.77     2787.41     28.60 o 
   0   3   4        2.47        1.69      1.35 o 
   1   3   4      144.11      147.83      5.07 o 
   2   3   4       41.90       29.73      3.54 o 
   3   3   4      284.41      300.99      9.74 o 
   4   3   4     1168.05     1142.83     22.57 o 
   5   3   4       65.69       65.84      6.93 o 
   6   3   4       67.78       63.49      6.40 o 
   7   3   4        5.95       11.87      4.71 o 
   8   3   4        4.10        4.06      4.63 o 
 -10   4   4       10.02       11.27      4.29 o 
  -9   4   4      333.49      311.11     11.76 o 
  -8   4   4        0.70        3.27      3.11 o 
  -7   4   4      385.86      395.39     10.70 o 
  -6   4   4      125.77      124.55      8.45 o 
  -5   4   4      152.27      163.04      5.11 o 
  -4   4   4      467.80      430.62      7.68 o 
  -3   4   4       15.91       18.94      1.69 o 
  -2   4   4     1994.70     1972.98     21.04 o 
  -1   4   4     3576.87     3355.59     33.94 o 
   0   4   4     1005.95     1115.76     14.14 o 
   1   4   4      438.79      461.07     11.19 o 
   2   4   4     4488.43     4463.93     54.46 o 
   3   4   4      744.45      745.41     52.49 o 
   4   4   4      226.03      234.67      9.46 o 
   5   4   4      216.92      201.50     13.51 o 
   6   4   4        2.78       10.48      5.59 o 
   7   4   4        6.93        3.87      4.65 o 
   8   4   4        0.02        5.62      4.61 o 
 -10   5   4        4.16        4.43      3.87 o 
  -9   5   4      127.87      133.01      7.79 o 
  -8   5   4        1.21        2.26      4.00 o 
  -7   5   4      461.68      452.06     10.11 o 
  -6   5   4       90.90       88.82      5.18 o 
  -5   5   4      465.25      470.49     11.25 o 
  -4   5   4      298.35      273.66      5.96 o 
  -3   5   4       14.14        7.93      1.31 o 
  -2   5   4      304.55      295.82      5.05 o 
  -1   5   4      850.22      880.66     11.33 o 
   0   5   4      626.43      654.82      9.79 o 
   1   5   4     2103.57     2213.83     25.56 o 
   2   5   4       11.93       16.78      2.54 o 
   3   5   4      112.86      122.25      5.15 o 
   4   5   4      534.14      496.53     19.85 o 
   5   5   4      693.81      653.19     24.77 o 
   6   5   4       13.54       17.88      7.01 o 
   7   5   4        1.58       -4.99      5.76 o 
   8   5   4        0.02       -5.47      4.93 o 
 -10   6   4       16.75       25.00      4.78 o 
  -9   6   4       71.99       69.64      5.87 o 
  -8   6   4        0.02        0.69      2.21 o 
  -7   6   4      804.08      815.93     14.25 o 
  -6   6   4      455.11      428.30      9.57 o 
  -5   6   4      150.16      162.91      6.02 o 
  -4   6   4      772.90      732.83     13.24 o 
  -3   6   4     1682.08     1673.70     21.10 o 
  -2   6   4     2390.04     2390.66     24.57 o 
  -1   6   4     1589.45     1693.44     19.04 o 
   0   6   4     1057.13     1157.48     17.61 o 
   1   6   4      182.19      171.06      5.10 o 
   2   6   4      118.69      155.96      5.88 o 
   3   6   4        6.95        5.68      3.49 o 
   4   6   4      596.56      568.13     15.33 o 
   5   6   4      165.10      156.19      8.36 o 
   6   6   4      220.66      204.73     20.26 o 
   7   6   4     1139.03     1062.30     25.38 o 
   8   6   4      125.82      120.11     12.82 o 
 -10   7   4       10.92        8.59      5.02 o 
  -9   7   4       53.32       67.72      5.81 o 
  -8   7   4      221.00      215.76      7.35 o 
  -7   7   4       78.95       77.02      4.29 o 
  -6   7   4        6.78       10.50      2.47 o 
  -5   7   4     1205.40     1194.00     24.84 o 
  -4   7   4     1135.44     1058.80     24.56 o 
  -3   7   4      608.39      653.15     11.06 o 
  -2   7   4        5.79       12.22      1.55 o 
  -1   7   4      158.11      177.08      5.98 o 
   0   7   4      369.69      382.68      7.20 o 
   1   7   4       62.21       59.81      3.92 o 
   2   7   4       41.57       56.67      3.61 o 
   3   7   4      642.14      688.30     41.10 o 
   4   7   4       12.93       14.48      3.40 o 
   5   7   4      258.11      246.90      8.39 o 
   6   7   4        0.07        7.17      4.14 o 
   7   7   4       98.69       98.62      8.02 o 
  -9   8   4       42.21       39.92      5.29 o 
  -8   8   4        0.95        1.27      3.12 o 
  -7   8   4      270.16      283.17      7.90 o 
  -6   8   4        0.89       -3.76      2.43 o 
  -5   8   4       34.34       30.37      2.49 o 
  -4   8   4      563.98      582.00      7.32 o 
  -3   8   4      183.48      188.30      4.16 o 
  -2   8   4      543.39      595.09     12.62 o 
  -1   8   4        2.00        2.05      0.69 o 
   0   8   4        1.47        8.21      1.81 o 
   1   8   4      198.97      228.19      6.07 o 
   2   8   4      731.05      750.59     16.27 o 
   3   8   4      210.60      213.85      8.77 o 
   4   8   4      395.20      395.35      9.99 o 
   5   8   4      688.19      691.97     17.51 o 
   6   8   4       25.29       24.86      6.08 o 
   7   8   4      104.38      105.20      8.05 o 
  -9   9   4        4.34        8.12      5.48 o 
  -8   9   4        0.98        2.84      3.81 o 
  -7   9   4       31.72       33.06      4.54 o 
  -6   9   4       31.06       20.30      3.58 o 
  -5   9   4      212.21      186.18      8.01 o 
  -4   9   4      197.85      189.58      7.64 o 
  -3   9   4      576.59      580.42     13.52 o 
  -2   9   4      481.02      473.26      9.35 o 
  -1   9   4      675.14      672.70     13.75 o 
   0   9   4      345.47      346.10     11.30 o 
   1   9   4      803.85      809.43     16.37 o 
   2   9   4       10.90        8.83      3.38 o 
   3   9   4      467.80      455.25     13.07 o 
   4   9   4       95.39       83.85      5.74 o 
   5   9   4       17.42       16.66      3.51 o 
   6   9   4       62.19       66.23      5.32 o 
   7   9   4        8.79       12.22      4.61 o 
  -9  10   4       57.25       61.63     10.45 o 
  -8  10   4        6.87        8.44      3.82 o 
  -7  10   4      131.65      135.54      7.86 o 
  -6  10   4       14.73       20.21      6.51 o 
  -5  10   4      679.02      682.26     16.35 o 
  -4  10   4      142.06      142.12      6.97 o 
  -3  10   4      484.54      467.12     13.97 o 
  -2  10   4      293.72      291.73     12.73 o 
  -1  10   4      103.49       95.27      5.45 o 
   0  10   4      226.39      214.51      5.32 o 
   1  10   4       68.17       72.09      3.76 o 
   2  10   4     1096.81     1104.48     21.46 o 
   3  10   4     1111.09     1071.23     32.64 o 
   4  10   4        0.99        4.57      3.23 o 
   5  10   4       26.86       26.58      4.77 o 
   6  10   4      119.75      132.20      6.98 o 
  -8  11   4       29.24       32.33      8.58 o 
  -7  11   4       97.49       84.86      6.52 o 
  -6  11   4        3.35        2.07      3.47 o 
  -5  11   4      413.34      397.31     12.36 o 
  -4  11   4      187.08      184.16      8.72 o 
  -3  11   4     1103.27     1072.24     34.72 o 
  -2  11   4      343.66      322.53     11.73 o 
  -1  11   4     1106.06     1130.56     29.13 o 
   0  11   4       35.55       33.36      4.86 o 
   1  11   4      305.61      279.69      9.19 o 
   2  11   4        8.13       10.10      3.75 o 
   3  11   4       94.54       89.85      6.38 o 
   4  11   4        0.97        0.31      2.58 o 
   5  11   4        2.17       -1.39      4.44 o 
   6  11   4      235.63      245.78     12.95 o 
  -8  12   4       61.78       57.95      6.58 o 
  -7  12   4      245.39      239.77     10.64 o 
  -6  12   4       27.97       34.43      6.35 o 
  -5  12   4       73.93       70.68      5.67 o 
  -4  12   4      137.79      124.86      7.01 o 
  -3  12   4     1323.67     1317.48     19.81 o 
  -2  12   4      107.08      100.79      5.80 o 
  -1  12   4        1.78       -1.19      2.99 o 
   0  12   4      158.75      150.78      9.84 o 
   1  12   4      149.72      139.08      7.22 o 
   2  12   4      578.50      561.58     14.99 o 
   3  12   4      126.33      124.90      7.25 o 
   4  12   4        0.48        7.12      3.70 o 
   5  12   4      204.62      220.33      8.27 o 
   6  12   4       13.71       12.66      3.65 o 
  -7  13   4       10.84       10.62      9.33 o 
  -6  13   4       60.52       50.21      5.45 o 
  -5  13   4      104.81       97.63      6.79 o 
  -4  13   4       53.08       57.51      5.29 o 
  -3  13   4       78.43       86.15      4.86 o 
  -2  13   4      144.09      152.86      6.77 o 
  -1  13   4      198.07      183.18      6.37 o 
   0  13   4        2.30        1.60      2.88 o 
   1  13   4        2.61        6.29      4.08 o 
   2  13   4       20.10       19.71      5.39 o 
   3  13   4       32.37       37.76      4.73 o 
   4  13   4       38.53       45.39      5.39 o 
   5  13   4       29.86       43.09      5.55 o 
  -6  14   4        5.91        7.12      3.68 o 
  -5  14   4        9.53        4.71      3.42 o 
  -4  14   4        2.66        1.97      2.89 o 
  -3  14   4      313.29      318.44      9.11 o 
  -2  14   4       39.89       44.08      3.85 o 
  -1  14   4      317.51      310.37     10.33 o 
   0  14   4      310.91      300.60     15.42 o 
   1  14   4       57.60       67.41     10.94 o 
   2  14   4       54.36       65.28     10.16 o 
   3  14   4        1.36        4.28      5.95 o 
   4  14   4        1.34        6.01      6.39 o 
  -6  15   4       24.18       24.85      7.95 o 
  -5  15   4        0.23        4.49      3.51 o 
  -4  15   4        6.47        7.87      3.41 o 
  -3  15   4      223.94      224.42      7.87 o 
  -2  15   4       22.73       26.30      3.37 o 
  -1  15   4      110.05      100.32      9.96 o 
   0  15   4       15.05        7.31      4.35 o 
   1  15   4      740.54      759.48     18.59 o 
   2  15   4      106.11      109.52     10.96 o 
   3  15   4      214.56      198.26     14.94 o 
  -4  16   4       90.75       99.20     14.98 o 
  -3  16   4      204.87      203.72     10.18 o 
  -2  16   4      139.67      137.72      8.54 o 
  -1  16   4        0.74        5.23      5.20 o 
   0  16   4       27.58       27.91      6.90 o 
   1  16   4       39.53       53.10      8.72 o 
   2  16   4       29.09       26.08      7.09 o 
  -3  17   4       57.46       80.14      7.10 o 
  -2  17   4       40.89       51.73      6.03 o 
  -1  17   4       12.19        8.50      3.91 o 
   0  17   4        6.47        1.94      5.45 o 
   1  17   4       54.02       75.59     10.33 o 
  -9   0   5       28.25       27.46      6.13 o 
  -7   0   5       47.06       51.23      6.51 o 
  -5   0   5      848.19      887.35     23.74 o 
  -3   0   5      799.82      782.98     20.02 o 
  -1   0   5     1260.47     1195.67     26.83 o 
   1   0   5     1990.54     2141.99     44.86 o 
   3   0   5      619.78      557.78     20.59 o 
   5   0   5       24.75       25.58      6.84 o 
   7   0   5       49.20       60.42     10.77 o 
 -10   1   5      183.07      200.36     10.45 o 
  -9   1   5      146.48      140.32      8.11 o 
  -8   1   5        4.39        0.30      3.03 o 
  -7   1   5      140.82      142.00      7.05 o 
  -6   1   5       54.23       54.79      8.49 o 
  -5   1   5      145.18      139.85      9.66 o 
  -4   1   5        0.03        2.78      1.05 o 
  -3   1   5        2.61        8.95      1.35 o 
  -2   1   5     1821.01     1725.02     24.92 o 
  -1   1   5      996.43     1142.07     18.33 o 
   0   1   5      843.66      895.46     16.11 o 
   1   1   5      324.00      364.73      9.83 o 
   2   1   5     1026.93      970.80     35.45 o 
   3   1   5       25.84       17.77      8.39 o 
   4   1   5     1210.03     1202.27     32.12 o 
   5   1   5        0.55        6.04      4.35 o 
   6   1   5      121.91      110.42      8.19 o 
   7   1   5       63.98       58.79      7.23 o 
   8   1   5       10.03        7.05      5.24 o 
 -10   2   5      230.37      251.16     11.29 o 
  -9   2   5       83.43      103.01      6.92 o 
  -8   2   5        0.78        2.75      2.84 o 
  -7   2   5       14.28       15.63      3.53 o 
  -6   2   5      240.24      228.60      8.15 o 
  -5   2   5       88.48       91.58      3.48 o 
  -4   2   5        1.77        4.86      1.37 o 
  -3   2   5     2099.04     2154.54     23.48 o 
  -2   2   5       68.61       54.41      3.40 o 
  -1   2   5     1067.95     1079.69     17.62 o 
   0   2   5      177.21      176.79      6.27 o 
   1   2   5      122.81      132.20     11.44 o 
   2   2   5      217.40      212.48      8.09 o 
   3   2   5       35.80       19.43      4.57 o 
   4   2   5      826.06      836.37     19.56 o 
   5   2   5      134.25      134.81      8.49 o 
   6   2   5      166.65      167.94      9.84 o 
   7   2   5       26.79       36.01      7.07 o 
   8   2   5      317.32      327.32     14.87 o 
 -10   3   5        9.45       14.64      4.06 o 
  -9   3   5       38.77       45.98      5.32 o 
  -8   3   5       47.73       52.85      7.45 o 
  -7   3   5     1775.11     1673.23     28.59 o 
  -6   3   5       13.96       13.23      2.21 o 
  -5   3   5      722.52      681.86     10.85 o 
  -4   3   5     1529.97     1574.36     19.30 o 
  -3   3   5      985.17     1055.62     13.52 o 
  -2   3   5       99.30       90.99      3.31 o 
  -1   3   5      452.70      425.87      8.54 o 
   0   3   5     1298.24     1396.41     24.98 o 
   1   3   5     2827.96     2872.00     40.12 o 
   2   3   5      186.29      220.91      9.68 o 
   3   3   5     1732.73     1785.10     44.95 o 
   4   3   5       53.14       51.33      5.73 o 
   5   3   5        2.42        5.57      4.41 o 
   6   3   5       55.24       52.19      6.45 o 
   7   3   5      329.21      330.68     14.13 o 
 -10   4   5       13.38       19.27      4.30 o 
  -9   4   5       14.95       15.74      5.46 o 
  -8   4   5       54.66       57.30      5.00 o 
  -7   4   5      112.04      128.97      6.70 o 
  -6   4   5      157.50      156.82      5.21 o 
  -5   4   5       55.92       47.27      2.87 o 
  -4   4   5      332.14      341.51      6.80 o 
  -3   4   5      133.68      160.83      3.24 o 
  -2   4   5        0.45        4.19      1.37 o 
  -1   4   5     1416.43     1533.34     18.07 o 
   0   4   5      341.09      373.59      8.50 o 
   1   4   5       12.27        7.47      2.81 o 
   2   4   5        5.46       17.28      3.84 o 
   3   4   5      234.17      253.82      9.73 o 
   4   4   5     1073.72     1036.03     33.39 o 
   5   4   5      275.50      265.67     11.38 o 
   6   4   5        1.07        8.64      4.77 o 
   7   4   5       28.38       31.51      6.29 o 
 -10   5   5        7.49        6.07      3.74 o 
  -9   5   5       13.26       14.33      7.45 o 
  -8   5   5       48.60       65.87      5.51 o 
  -7   5   5      450.22      443.28      9.69 o 
  -6   5   5      152.48      144.57      6.42 o 
  -5   5   5      618.43      634.21     10.68 o 
  -4   5   5      529.31      544.05      9.17 o 
  -3   5   5       94.76       80.69      2.46 o 
  -2   5   5      400.81      376.34      6.45 o 
  -1   5   5       39.24       55.85      2.62 o 
   0   5   5     1593.31     1689.02     20.50 o 
   1   5   5     1518.05     1432.19     25.15 o 
   2   5   5     1540.78     1575.73     23.11 o 
   3   5   5      239.67      244.23     12.54 o 
   4   5   5       21.20       24.45      4.54 o 
   5   5   5      238.30      237.06     10.73 o 
   6   5   5      179.43      168.63      9.89 o 
   7   5   5      233.91      215.84     11.64 o 
 -10   6   5       12.66       12.29      4.09 o 
  -9   6   5       10.93       25.39      4.25 o 
  -8   6   5       56.82       57.40      3.90 o 
  -7   6   5        2.94        3.90      2.36 o 
  -6   6   5      442.64      437.73     11.35 o 
  -5   6   5      113.03      111.55      5.14 o 
  -4   6   5     1007.61      969.67     13.61 o 
  -3   6   5       34.53       23.77      1.63 o 
  -2   6   5        1.76       -0.31      1.04 o 
  -1   6   5      869.82      855.12     11.86 o 
   0   6   5      901.72      868.36     12.73 o 
   1   6   5       86.34       95.14      4.55 o 
   2   6   5       45.10       43.31      3.56 o 
   3   6   5      983.63      938.23     16.09 o 
   4   6   5       40.95       36.32      4.95 o 
   5   6   5       43.25       31.90      5.10 o 
   6   6   5      132.91      134.82      9.02 o 
   7   6   5       26.39       35.94      9.59 o 
  -9   7   5       15.27       10.46      3.73 o 
  -8   7   5      193.45      187.46      6.71 o 
  -7   7   5      354.54      328.65      8.42 o 
  -6   7   5       38.23       46.21      3.69 o 
  -5   7   5      373.43      357.36      9.21 o 
  -4   7   5       44.97       47.31      3.06 o 
  -3   7   5      772.49      722.36      7.87 o 
  -2   7   5      208.03      195.03      4.25 o 
  -1   7   5      186.70      184.26      6.61 o 
   0   7   5        5.20        6.13      2.22 o 
   1   7   5     1303.91     1220.86     17.26 o 
   2   7   5      159.06      152.45      7.29 o 
   3   7   5       79.61       77.50      4.80 o 
   4   7   5        1.60       -2.46      3.67 o 
   5   7   5       28.71       34.16      5.09 o 
   6   7   5       16.95       17.80      7.22 o 
   7   7   5        3.74       10.13      4.57 o 
  -9   8   5      181.06      173.54      9.13 o 
  -8   8   5       33.96       44.91      8.64 o 
  -7   8   5       79.98       81.91      6.01 o 
  -6   8   5      399.20      398.34     11.92 o 
  -5   8   5      382.43      396.93      8.14 o 
  -4   8   5     2557.12     2481.99     28.88 o 
  -3   8   5        6.35        4.29      1.08 o 
  -2   8   5      567.91      575.11     18.30 o 
  -1   8   5       65.67       66.14      3.39 o 
   0   8   5      160.40      160.54      5.54 o 
   1   8   5       75.03       79.86      4.07 o 
   2   8   5        0.26        0.11      2.59 o 
   3   8   5      383.74      319.43      8.90 o 
   4   8   5       72.72       75.09      5.01 o 
   5   8   5      184.09      195.47      9.90 o 
   6   8   5       57.13       51.82      6.82 o 
  -9   9   5       18.22       15.17      4.30 o 
  -8   9   5      209.00      215.28      9.86 o 
  -7   9   5       70.45       58.12      5.25 o 
  -6   9   5       14.24       26.11      4.11 o 
  -5   9   5      613.20      589.72     14.67 o 
  -4   9   5     1101.86     1074.21     20.68 o 
  -3   9   5       62.22       64.87      5.68 o 
  -2   9   5      232.40      263.96     14.29 o 
  -1   9   5      283.11      265.90      9.38 o 
   0   9   5       41.55       48.41      3.01 o 
   1   9   5       52.90       49.38      3.42 o 
   2   9   5       85.34       90.88      4.76 o 
   3   9   5        0.03        1.29      2.65 o 
   4   9   5      179.85      175.34      7.17 o 
   5   9   5       57.43       53.94      5.56 o 
   6   9   5      393.11      404.24     27.33 o 
  -8  10   5       45.13       38.24      4.93 o 
  -7  10   5       88.02       93.93      6.65 o 
  -6  10   5      388.19      366.43     12.03 o 
  -5  10   5      700.14      669.21     36.29 o 
  -4  10   5       11.15       12.07      3.48 o 
  -3  10   5      291.06      281.60      7.51 o 
  -2  10   5      417.82      387.43     13.85 o 
  -1  10   5        4.16        5.97      3.08 o 
   0  10   5       70.72       93.12      9.44 o 
   1  10   5      172.09      177.31     10.82 o 
   2  10   5      590.17      593.38     15.57 o 
   3  10   5        4.44        5.44      2.67 o 
   4  10   5      197.06      199.84      7.72 o 
   5  10   5      349.63      330.44     12.61 o 
   6  10   5       18.40       22.61      5.42 o 
  -8  11   5       71.57       72.82      6.63 o 
  -7  11   5      106.38       96.80      6.81 o 
  -6  11   5        1.20        2.54      3.69 o 
  -5  11   5      130.32      120.44      6.97 o 
  -4  11   5      162.78      165.01      7.78 o 
  -3  11   5      277.71      276.00      7.72 o 
  -2  11   5        1.60       -0.37      4.81 o 
  -1  11   5      724.95      731.37     16.41 o 
   0  11   5       96.09      102.08     10.10 o 
   1  11   5     1206.36     1266.65     24.18 o 
   2  11   5       49.68       36.21      6.56 o 
   3  11   5        0.05        1.53      2.53 o 
   4  11   5      165.70      162.19      7.08 o 
   5  11   5       43.98       53.67      4.97 o 
  -8  12   5        0.57       -2.31      3.47 o 
  -7  12   5       35.25       24.26      4.26 o 
  -6  12   5       28.33       14.35      3.52 o 
  -5  12   5        2.65        3.88      3.14 o 
  -4  12   5        0.34        2.09      2.41 o 
  -3  12   5       57.17       65.05      4.18 o 
  -2  12   5      389.25      375.08     13.95 o 
  -1  12   5      260.32      244.54      9.27 o 
   0  12   5      302.26      339.54     19.15 o 
   1  12   5      103.29      119.44      6.97 o 
   2  12   5      583.22      555.10     15.52 o 
   3  12   5       20.43       17.18      3.99 o 
   4  12   5      252.92      267.00     15.61 o 
   5  12   5        3.98        6.00      3.32 o 
  -7  13   5        2.16       -0.55      4.56 o 
  -6  13   5        2.56        8.63      5.56 o 
  -5  13   5      250.93      213.01      9.63 o 
  -4  13   5       21.30       26.44      3.42 o 
  -3  13   5      275.38      300.14     10.95 o 
  -2  13   5       35.14       28.92      4.40 o 
  -1  13   5      400.53      403.43     12.83 o 
   0  13   5        3.08        6.29      3.33 o 
   1  13   5      207.23      218.52      9.43 o 
   2  13   5        4.51        5.38      5.19 o 
   3  13   5       23.09       15.37      5.15 o 
   4  13   5        7.79        1.85      8.79 o 
  -6  14   5       45.59       43.92      5.24 o 
  -5  14   5      187.14      189.55      9.31 o 
  -4  14   5       72.24       78.11      5.01 o 
  -3  14   5        4.44       10.40      2.89 o 
  -2  14   5        3.73        6.84      2.87 o 
  -1  14   5      132.65      124.73      6.36 o 
   0  14   5       35.90       40.65      5.93 o 
   1  14   5       11.16       13.66      5.03 o 
   2  14   5       56.61       41.99      5.20 o 
   3  14   5        5.52        5.97      3.86 o 
  -5  15   5       65.69       70.83      6.09 o 
  -4  15   5       64.41       74.45      5.03 o 
  -3  15   5        3.15       13.00      4.30 o 
  -2  15   5       37.20       35.28      3.93 o 
  -1  15   5       26.58       32.49      4.20 o 
   0  15   5        4.45       -1.54      3.96 o 
   1  15   5       58.62       55.03     11.06 o 
   2  15   5      165.97      165.12     16.86 o 
  -4  16   5       48.90       59.49      8.93 o 
  -3  16   5       62.83       72.33      6.40 o 
  -2  16   5        0.76        1.80      3.50 o 
  -1  16   5       10.88       30.80      6.92 o 
   0  16   5       86.93      102.78     10.34 o 
   1  16   5       71.97       84.26     10.38 o 
 -10   0   6        5.75       14.17      6.36 o 
  -8   0   6      510.95      522.78     20.76 o 
  -6   0   6      112.42      103.91      8.28 o 
  -4   0   6      440.55      445.87     15.39 o 
  -2   0   6       28.86       29.57      1.80 o 
   0   0   6      141.92      164.53      9.55 o 
   2   0   6      830.13      864.51     26.52 o 
   4   0   6       10.42       17.19      7.11 o 
   6   0   6      336.79      353.95     20.51 o 
 -10   1   6       44.72       38.45      6.90 o 
  -9   1   6       81.51       86.36      6.58 o 
  -8   1   6       26.14       31.07      4.23 o 
  -7   1   6      450.79      465.82     13.00 o 
  -6   1   6       41.19       42.22      4.15 o 
  -5   1   6       25.33       26.02      3.33 o 
  -4   1   6      835.16      903.77     16.87 o 
  -3   1   6        1.17        1.50      0.69 o 
  -2   1   6     1682.51     1726.75     31.50 o 
  -1   1   6       62.98       70.49      4.35 o 
   0   1   6      688.92      745.91     15.21 o 
   1   1   6      735.47      751.97     16.13 o 
   2   1   6      262.10      262.91      9.70 o 
   3   1   6      234.36      236.27      9.95 o 
   4   1   6      151.90      140.98      8.45 o 
   5   1   6       63.27       69.73      6.70 o 
   6   1   6       17.24       27.27      5.88 o 
   7   1   6      378.30      389.71     16.04 o 
 -10   2   6       37.13       41.72      5.16 o 
  -9   2   6        3.18        6.63      3.19 o 
  -8   2   6      281.21      240.73     11.35 o 
  -7   2   6       53.45       56.15      5.01 o 
  -6   2   6      781.11      801.56     17.61 o 
  -5   2   6       32.69       34.63      3.16 o 
  -4   2   6      180.62      206.64      4.65 o 
  -3   2   6      613.29      588.03      8.85 o 
  -2   2   6        7.01       13.03      2.03 o 
  -1   2   6       26.30       33.68      3.43 o 
   0   2   6     1477.15     1394.92     23.26 o 
   1   2   6      806.41      796.81     20.50 o 
   2   2   6     1186.26     1187.32     22.87 o 
   3   2   6      140.45      150.74      8.23 o 
   4   2   6       11.88       11.12      6.08 o 
   5   2   6       54.96       72.23      7.31 o 
   6   2   6      526.76      505.59     17.43 o 
   7   2   6       23.58       15.67      5.56 o 
 -10   3   6       30.98       40.26      5.33 o 
  -9   3   6      422.72      393.93     15.83 o 
  -8   3   6        0.02       -3.08      3.71 o 
  -7   3   6      465.67      480.14     14.18 o 
  -6   3   6      138.18      145.51      4.81 o 
  -5   3   6       85.93      102.18      5.89 o 
  -4   3   6      542.48      515.57      8.65 o 
  -3   3   6      712.24      768.13     11.05 o 
  -2   3   6     2521.77     2400.14     33.66 o 
  -1   3   6      123.13      159.36      6.11 o 
   0   3   6     1207.09     1193.13     20.82 o 
   1   3   6      133.48      161.66      7.23 o 
   2   3   6      771.10      747.54     23.24 o 
   3   3   6      159.31      161.55      8.53 o 
   4   3   6      118.14      109.02      7.73 o 
   5   3   6       59.90       57.44     14.81 o 
   6   3   6      283.90      280.87     13.08 o 
   7   3   6       33.80       31.62      6.08 o 
 -10   4   6       24.88       30.53      5.03 o 
  -9   4   6        7.36       11.19      3.56 o 
  -8   4   6       93.66       92.75      6.14 o 
  -7   4   6       96.40       97.44      5.98 o 
  -6   4   6      135.60      129.04      4.68 o 
  -5   4   6      107.73      108.68      4.21 o 
  -4   4   6      171.03      150.19      5.95 o 
  -3   4   6     1627.95     1543.54     24.55 o 
  -2   4   6       22.89       23.27      1.79 o 
  -1   4   6        0.51        4.51      1.90 o 
   0   4   6      457.20      478.95     16.66 o 
   1   4   6      763.71      772.35     33.57 o 
   2   4   6        0.06       -2.24      3.58 o 
   3   4   6      575.00      614.63     16.21 o 
   4   4   6       20.77       27.82      5.08 o 
   5   4   6       14.10       24.08      5.19 o 
   6   4   6       50.00       47.10      6.56 o 
   7   4   6       24.52       23.16      5.91 o 
 -10   5   6      147.57      145.59      8.57 o 
  -9   5   6        2.32        1.84      3.02 o 
  -8   5   6      187.39      189.60      6.88 o 
  -7   5   6      321.37      326.26     22.92 o 
  -6   5   6      122.68      118.46      9.06 o 
  -5   5   6      441.59      447.87      8.73 o 
  -4   5   6       52.12       59.15      2.93 o 
  -3   5   6      353.69      348.27      6.25 o 
  -2   5   6      286.70      301.87      5.99 o 
  -1   5   6      409.32      383.05      7.39 o 
   0   5   6      498.96      558.81     10.01 o 
   1   5   6      733.03      789.15     14.36 o 
   2   5   6      209.97      202.77      8.69 o 
   3   5   6      629.86      623.30     18.64 o 
   4   5   6      105.28      120.03      7.98 o 
   5   5   6        2.04        7.98      4.74 o 
   6   5   6      156.22      164.77     10.15 o 
   7   5   6      150.04      146.61     10.14 o 
 -10   6   6        4.97        8.08      5.53 o 
  -9   6   6       43.40       49.08      5.17 o 
  -8   6   6      373.64      387.45     13.60 o 
  -7   6   6        0.90        1.63      1.90 o 
  -6   6   6       15.53       18.48      3.21 o 
  -5   6   6     1096.62     1028.37     38.79 o 
  -4   6   6       49.15       55.50      2.35 o 
  -3   6   6      289.82      285.84      5.86 o 
  -2   6   6        0.28        4.05      1.95 o 
  -1   6   6      207.40      199.30      5.21 o 
   0   6   6      378.75      409.95      8.40 o 
   1   6   6        2.12        2.86      2.32 o 
   2   6   6      996.69      975.84     23.54 o 
   3   6   6      435.03      447.34     22.45 o 
   4   6   6       80.38       86.31      6.90 o 
   5   6   6       38.99       32.92      5.80 o 
   6   6   6      450.72      439.89     23.02 o 
  -9   7   6      119.58      118.86     11.59 o 
  -8   7   6       58.67       54.56      5.10 o 
  -7   7   6       82.21       76.41      4.17 o 
  -6   7   6     2333.43     2288.75     28.08 o 
  -5   7   6      680.77      667.29     13.87 o 
  -4   7   6        6.52        8.04      1.66 o 
  -3   7   6       95.32       97.26      3.44 o 
  -2   7   6       63.91       89.11      3.26 o 
  -1   7   6      324.44      337.94      7.06 o 
   0   7   6      655.75      654.05     11.30 o 
   1   7   6      114.25      114.51      4.90 o 
   2   7   6      355.22      339.27      8.93 o 
   3   7   6      154.16      142.62      6.29 o 
   4   7   6      132.15      131.01     11.11 o 
   5   7   6       69.32       62.60      6.61 o 
   6   7   6        2.69       11.34      5.27 o 
  -9   8   6       59.48       61.15      9.04 o 
  -8   8   6       21.50       23.92      3.75 o 
  -7   8   6       14.58       16.31      4.59 o 
  -6   8   6        5.61        6.30      3.19 o 
  -5   8   6      293.57      278.10     16.80 o 
  -4   8   6      231.23      233.67      4.94 o 
  -3   8   6      619.88      639.33     10.00 o 
  -2   8   6      171.79      163.74      4.26 o 
  -1   8   6      283.71      287.18      8.53 o 
   0   8   6      500.46      514.39     17.47 o 
   1   8   6      348.37      359.54      8.65 o 
   2   8   6       16.29       11.71      2.74 o 
   3   8   6      256.67      239.30     12.11 o 
   4   8   6       12.90       18.21      4.46 o 
   5   8   6        2.40       -3.09      4.38 o 
   6   8   6       91.37       87.68      7.88 o 
  -9   9   6        0.01       -7.07      5.83 o 
  -8   9   6        8.94        4.84      2.78 o 
  -7   9   6       34.11       26.28      4.02 o 
  -6   9   6       83.17       67.66      5.46 o 
  -5   9   6       32.33       37.36      4.23 o 
  -4   9   6     1031.31     1005.11     15.49 o 
  -3   9   6       40.89       48.79      3.46 o 
  -2   9   6      220.20      237.50     14.75 o 
  -1   9   6      769.27      742.08     16.05 o 
   0   9   6      177.53      179.65      5.66 o 
   1   9   6      219.13      230.17      9.74 o 
   2   9   6       75.03       76.57      4.53 o 
   3   9   6       91.54      106.61      7.47 o 
   4   9   6      155.18      181.94      7.67 o 
   5   9   6       81.73       83.86     19.03 o 
  -8  10   6        0.03        3.38      3.42 o 
  -7  10   6        3.26        4.66      3.20 o 
  -6  10   6      627.76      593.88     15.86 o 
  -5  10   6        5.34        6.80      3.16 o 
  -4  10   6      808.68      760.68     21.97 o 
  -3  10   6        7.35       11.29      4.36 o 
  -2  10   6      491.07      506.45     15.11 o 
  -1  10   6      124.49      129.72      8.36 o 
   0  10   6     1514.89     1383.61     32.65 o 
   1  10   6      168.77      163.76      7.92 o 
   2  10   6        0.47        1.27      2.40 o 
   3  10   6       78.73       56.07      5.66 o 
   4  10   6        0.02        4.86      3.25 o 
   5  10   6       65.85       99.75     16.88 o 
  -8  11   6        0.20        2.78      3.31 o 
  -7  11   6       14.18       16.35      5.35 o 
  -6  11   6       83.85       95.56      6.69 o 
  -5  11   6      117.14      108.11      6.65 o 
  -4  11   6      171.85      188.96      6.48 o 
  -3  11   6      209.38      207.44      9.65 o 
  -2  11   6      108.04      119.84     10.60 o 
  -1  11   6      224.36      260.66     17.98 o 
   0  11   6        0.37        6.70      5.23 o 
   1  11   6        2.59       -1.70      6.27 o 
   2  11   6       11.76       12.05      6.14 o 
   3  11   6        0.99        3.75      3.51 o 
   4  11   6      773.09      747.42     23.11 o 
   5  11   6        0.15        0.49      3.37 o 
  -7  12   6       69.08       64.45      5.86 o 
  -6  12   6      153.28      140.71      7.94 o 
  -5  12   6      232.12      231.76      9.87 o 
  -4  12   6       38.81       41.87      3.73 o 
  -3  12   6        5.25       12.95      2.70 o 
  -2  12   6        0.01       -3.76      3.85 o 
  -1  12   6       18.93       19.13      8.65 o 
   0  12   6      103.49       98.48      6.49 o 
   1  12   6       78.60       83.68      6.19 o 
   2  12   6       17.20       15.42      3.76 o 
   3  12   6       21.79       25.89      4.67 o 
   4  12   6       34.67       29.57      4.92 o 
  -7  13   6       62.95       64.50      6.02 o 
  -6  13   6        0.24        4.54      3.44 o 
  -5  13   6       56.51       49.23      5.28 o 
  -4  13   6       19.46       16.41      3.03 o 
  -3  13   6       22.34       25.99      3.28 o 
  -2  13   6       26.66       21.62      3.15 o 
  -1  13   6        4.92       12.99      3.39 o 
   0  13   6      349.48      354.74     12.15 o 
   1  13   6       87.91       65.53      8.81 o 
   2  13   6       48.53       43.32      5.39 o 
   3  13   6      143.10      143.95      8.65 o 
  -6  14   6       42.61       31.57      4.99 o 
  -5  14   6       18.52       21.83      4.35 o 
  -4  14   6      216.39      223.95     21.86 o 
  -3  14   6        0.03        3.49      2.63 o 
  -2  14   6      261.00      258.88     10.02 o 
  -1  14   6       16.54       15.25      5.68 o 
   0  14   6      148.29      154.21      8.36 o 
   1  14   6       42.76       54.13      5.66 o 
   2  14   6       83.95       89.98      7.18 o 
  -5  15   6       81.65       84.40      6.83 o 
  -4  15   6       85.57       99.29      7.56 o 
  -3  15   6        3.09        5.23      3.79 o 
  -2  15   6       82.87       95.19     10.76 o 
  -1  15   6      350.38      346.28      9.94 o 
   0  15   6       32.06       41.80      5.34 o 
   1  15   6      145.25      160.60     11.82 o 
  -3  16   6       59.53       70.65      8.91 o 
  -2  16   6      115.03      133.96      8.37 o 
  -1  16   6        7.12        8.35      5.66 o 
  -9   0   7       21.42       15.16      5.58 o 
  -7   0   7      570.28      560.72     20.90 o 
  -5   0   7      224.71      225.97     11.66 o 
  -3   0   7     1294.86     1219.34     30.02 o 
  -1   0   7      334.57      364.26     14.56 o 
   1   0   7       21.39       31.03      6.78 o 
   3   0   7       47.90       54.66      8.84 o 
   5   0   7       71.28       84.93     11.20 o 
 -10   1   7       11.90       18.84      7.16 o 
  -9   1   7        4.33       10.91      5.60 o 
  -8   1   7        0.53        7.65      3.39 o 
  -7   1   7       70.46       71.07      5.53 o 
  -6   1   7      274.72      288.90      9.76 o 
  -5   1   7       78.70       85.68      6.13 o 
  -4   1   7     2049.33     2006.45     30.79 o 
  -3   1   7      218.86      233.03      5.90 o 
  -2   1   7      166.46      198.66      5.28 o 
  -1   1   7        7.32       12.25      3.04 o 
   0   1   7     1256.28     1238.78     22.47 o 
   1   1   7      537.26      516.24     16.91 o 
   2   1   7      126.80      138.55      8.93 o 
   3   1   7       41.03       44.53      5.35 o 
   4   1   7      121.96      121.25      8.25 o 
   5   1   7       83.97       92.41      7.79 o 
   6   1   7       30.67       33.82      6.90 o 
 -10   2   7       10.83       13.53      4.15 o 
  -9   2   7       98.65      104.40      7.14 o 
  -8   2   7        6.01        6.25      3.86 o 
  -7   2   7        6.47        9.13      3.32 o 
  -6   2   7        1.10        5.46      3.25 o 
  -5   2   7      372.75      363.84      6.76 o 
  -4   2   7       56.77       63.09      4.10 o 
  -3   2   7      332.58      334.45      9.53 o 
  -2   2   7      285.98      270.67     11.19 o 
  -1   2   7      233.54      221.57      7.90 o 
   0   2   7      170.35      173.53      8.77 o 
   1   2   7       65.66       55.86      5.28 o 
   2   2   7     1189.69     1172.55     23.77 o 
   3   2   7       96.29      101.82     11.48 o 
   4   2   7      189.99      184.20     20.37 o 
   5   2   7       48.63       53.65      6.71 o 
   6   2   7      284.47      292.15     13.75 o 
 -10   3   7       22.64       22.52      4.36 o 
  -9   3   7      238.11      233.49     10.36 o 
  -8   3   7       89.11       93.47      6.34 o 
  -7   3   7       84.81       92.60      6.02 o 
  -6   3   7       25.46       24.25      3.54 o 
  -5   3   7        7.75       11.05      2.14 o 
  -4   3   7      335.26      344.18      6.81 o 
  -3   3   7      164.82      164.00      6.54 o 
  -2   3   7       45.03       46.64      3.80 o 
  -1   3   7      188.01      180.34      7.15 o 
   0   3   7      967.17      992.17     23.01 o 
   1   3   7     1213.67     1228.05     23.39 o 
   2   3   7       86.39       92.69     10.53 o 
   3   3   7        0.33        1.99      5.83 o 
   4   3   7        0.50       -0.13      4.23 o 
   5   3   7     1053.57      994.61     24.80 o 
   6   3   7      218.33      209.95     11.83 o 
 -10   4   7      125.02      117.59      8.26 o 
  -9   4   7        7.54       10.79      4.56 o 
  -8   4   7       63.03       78.48      5.95 o 
  -7   4   7      653.56      674.80     16.38 o 
  -6   4   7       42.20       36.67      2.78 o 
  -5   4   7       32.96       40.96      2.73 o 
  -4   4   7      232.23      241.58      5.90 o 
  -3   4   7      281.27      293.55     14.52 o 
  -2   4   7       20.90       17.72      4.33 o 
  -1   4   7      224.07      217.58      7.76 o 
   0   4   7      138.87      149.65      7.02 o 
   1   4   7      169.63      193.60      8.46 o 
   2   4   7       55.96       54.61      6.07 o 
   3   4   7      187.35      171.40     11.73 o 
   4   4   7      596.25      592.84     17.66 o 
   5   4   7        1.73        7.97      4.37 o 
   6   4   7       73.66       73.83      7.71 o 
 -10   5   7        0.00        4.31      5.28 o 
  -9   5   7       94.60       84.56      6.49 o 
  -8   5   7      142.66      138.93      7.59 o 
  -7   5   7      122.43      126.29      6.80 o 
  -6   5   7      254.02      269.66      6.96 o 
  -5   5   7      291.48      290.77      6.95 o 
  -4   5   7       70.35       70.01      3.11 o 
  -3   5   7      281.12      279.30      7.75 o 
  -2   5   7      238.97      243.17      5.69 o 
  -1   5   7     1109.91     1099.63     20.04 o 
   0   5   7       91.41       93.47      5.71 o 
   1   5   7        3.18        4.31      3.77 o 
   2   5   7       66.99       83.04      6.35 o 
   3   5   7       51.44       55.81      7.73 o 
   4   5   7      130.77      128.46      8.52 o 
   5   5   7      267.96      231.50     13.96 o 
   6   5   7       46.75       55.06      7.09 o 
  -9   6   7       13.30       17.13      6.19 o 
  -8   6   7       94.61       74.68      5.68 o 
  -7   6   7        8.96       11.55      3.71 o 
  -6   6   7      205.10      211.43      8.14 o 
  -5   6   7     1264.16     1259.40     22.29 o 
  -4   6   7       34.81       37.65      2.89 o 
  -3   6   7      229.22      253.71      6.59 o 
  -2   6   7      285.93      280.63      7.40 o 
  -1   6   7      299.37      291.14      7.38 o 
   0   6   7      391.52      365.37      8.39 o 
   1   6   7       48.89       60.00      6.90 o 
   2   6   7       29.98       19.38      4.43 o 
   3   6   7        2.87        3.83      3.65 o 
   4   6   7       37.07       26.33      4.98 o 
   5   6   7        7.89        9.39      5.73 o 
   6   6   7        2.68       26.41      6.35 o 
  -9   7   7       30.51       19.32      6.58 o 
  -8   7   7        9.84        9.22      5.40 o 
  -7   7   7        3.77       -2.00      4.05 o 
  -6   7   7      507.62      540.64     10.87 o 
  -5   7   7     1192.77     1161.90     20.90 o 
  -4   7   7      304.69      306.71      8.85 o 
  -3   7   7       85.77       83.86      4.55 o 
  -2   7   7        6.68       11.29      1.98 o 
  -1   7   7      835.74      833.37     13.06 o 
   0   7   7      116.97      109.67      5.15 o 
   1   7   7      895.76      902.59     15.36 o 
   2   7   7      620.30      585.05     15.73 o 
   3   7   7      249.64      236.20     10.42 o 
   4   7   7       27.65       43.74      7.45 o 
   5   7   7      106.99       91.82     16.36 o 
  -9   8   7      132.90      139.72     12.86 o 
  -8   8   7       27.96       41.00      7.83 o 
  -7   8   7        3.14        2.63      2.77 o 
  -6   8   7      274.00      267.38      9.69 o 
  -5   8   7        0.36        2.49      2.87 o 
  -4   8   7      156.12      156.12      7.13 o 
  -3   8   7       90.66       88.29      3.52 o 
  -2   8   7        1.72        6.19      2.66 o 
  -1   8   7       92.43       99.35      4.13 o 
   0   8   7       60.82       65.81      3.91 o 
   1   8   7        9.15       12.16      2.95 o 
   2   8   7        0.07        2.02      2.81 o 
   3   8   7      360.74      371.81     13.08 o 
   4   8   7       25.20       21.93      4.76 o 
   5   8   7       40.98       40.50      9.27 o 
  -8   9   7       47.03       44.43      7.59 o 
  -7   9   7        4.63        7.96      3.19 o 
  -6   9   7      206.87      211.46      9.06 o 
  -5   9   7      391.88      343.21     14.45 o 
  -4   9   7        0.00        1.39      2.90 o 
  -3   9   7       31.58       27.01      7.95 o 
  -2   9   7        5.66        6.32      2.77 o 
  -1   9   7      591.88      571.11     23.79 o 
   0   9   7        5.53        1.36      6.31 o 
   1   9   7      393.52      364.64     13.87 o 
   2   9   7      361.98      381.82     11.23 o 
   3   9   7       25.78       36.64      5.06 o 
   4   9   7       25.77       32.82     10.06 o 
   5   9   7        1.19       10.25      4.51 o 
  -8  10   7        1.13        4.12      4.93 o 
  -7  10   7      180.15      182.88      8.90 o 
  -6  10   7       11.30       19.72      4.17 o 
  -5  10   7        1.64        2.20      2.91 o 
  -4  10   7      101.66       90.53      6.05 o 
  -3  10   7      128.09      126.05      6.19 o 
  -2  10   7       13.50       26.82      3.62 o 
  -1  10   7      622.84      615.23     16.36 o 
   0  10   7      109.63      123.65      6.90 o 
   1  10   7       27.96       23.95      3.73 o 
   2  10   7       46.38       53.80      5.59 o 
   3  10   7      374.45      353.62     10.34 o 
   4  10   7       56.88       60.45      6.34 o 
  -7  11   7      154.39      151.63     11.27 o 
  -6  11   7      129.21      141.09     11.47 o 
  -5  11   7      116.29      124.23      7.40 o 
  -4  11   7        6.39        6.64      3.34 o 
  -3  11   7      150.64      149.22      7.53 o 
  -2  11   7        0.08        1.24      5.62 o 
  -1  11   7      196.57      258.67      9.77 o 
   0  11   7      176.03      161.91      8.02 o 
   1  11   7       27.08       17.38      3.79 o 
   2  11   7      498.59      420.37     14.00 o 
   3  11   7      103.25       95.61      7.26 o 
   4  11   7       44.62       34.91      5.68 o 
  -7  12   7        1.41        2.57      4.95 o 
  -6  12   7        2.65       13.58      3.95 o 
  -5  12   7       81.62       87.17      6.53 o 
  -4  12   7      126.72      119.05      8.95 o 
  -3  12   7       34.34       30.54      4.64 o 
  -2  12   7      554.71      547.40     20.75 o 
  -1  12   7       41.68       38.68      4.56 o 
   0  12   7       77.96       70.22      5.84 o 
   1  12   7      116.89      105.03      7.12 o 
   2  12   7       94.77      103.43      7.42 o 
   3  12   7       49.08       51.81      5.77 o 
  -6  13   7        3.72        9.07      3.59 o 
  -5  13   7       77.64       71.39      9.16 o 
  -4  13   7       59.40       50.74      5.21 o 
  -3  13   7      184.41      172.01      8.86 o 
  -2  13   7       45.62       42.46      4.77 o 
  -1  13   7      300.72      298.82     21.03 o 
   0  13   7       10.79       16.98      5.11 o 
   1  13   7        0.25        0.06      3.47 o 
   2  13   7       12.38       15.71      4.24 o 
  -5  14   7        0.08        6.71      4.41 o 
  -4  14   7        1.38        2.11      3.63 o 
  -3  14   7       79.54       72.12      6.27 o 
  -2  14   7       40.00       34.01     10.21 o 
  -1  14   7       85.74       82.23      7.50 o 
   0  14   7        5.56        8.04      3.77 o 
   1  14   7       13.51       16.24      4.26 o 
  -3  15   7       22.79       17.05      4.01 o 
  -2  15   7       65.28       71.02      8.37 o 
  -1  15   7       11.08       18.64      4.18 o 
 -10   0   8      159.90      193.01     14.21 o 
  -8   0   8       11.23       12.95      5.59 o 
  -6   0   8      759.31      792.34     25.22 o 
  -4   0   8      222.92      242.73     12.38 o 
  -2   0   8       18.10       16.85      4.71 o 
   0   0   8      711.26      733.45     24.20 o 
   2   0   8     1482.08     1349.88     38.42 o 
   4   0   8     1025.42      988.99     34.45 o 
 -10   1   8       27.47       27.67      4.75 o 
  -9   1   8       57.86       52.24      5.52 o 
  -8   1   8        5.62        5.61      3.43 o 
  -7   1   8       91.54       83.53      6.12 o 
  -6   1   8       79.96       90.49     10.26 o 
  -5   1   8        1.59        7.01      3.42 o 
  -4   1   8      116.40      116.09      6.10 o 
  -3   1   8        0.48        2.10      2.63 o 
  -2   1   8      346.57      339.51     11.75 o 
  -1   1   8     1136.44     1084.45     20.97 o 
   0   1   8      693.18      731.63     17.06 o 
   1   1   8      381.60      350.23     23.97 o 
   2   1   8       30.32       43.74      5.80 o 
   3   1   8      519.76      511.10     25.77 o 
   4   1   8        7.94       10.28      6.16 o 
   5   1   8      115.40      132.74      9.67 o 
 -10   2   8        0.73        4.32      3.31 o 
  -9   2   8       92.99      100.08      9.20 o 
  -8   2   8      130.43      119.69      7.28 o 
  -7   2   8      723.83      736.27     21.72 o 
  -6   2   8        3.34        7.57      3.39 o 
  -5   2   8      607.27      583.29     14.44 o 
  -4   2   8       68.78       61.08      4.61 o 
  -3   2   8      250.09      274.61      9.15 o 
  -2   2   8      208.48      205.66      8.15 o 
  -1   2   8      849.71      824.55     17.63 o 
   0   2   8     1303.63     1219.88     23.46 o 
   1   2   8      192.38      192.20      8.94 o 
   2   2   8        9.07       14.53      4.65 o 
   3   2   8       56.99       68.35      6.65 o 
   4   2   8       16.20        7.28      8.01 o 
   5   2   8        0.38        2.16      4.47 o 
 -10   3   8        0.40        1.77      3.68 o 
  -9   3   8      124.50      121.68     17.92 o 
  -8   3   8        2.39       -0.40      2.75 o 
  -7   3   8        0.17        7.21      3.41 o 
  -6   3   8      183.72      194.77      8.24 o 
  -5   3   8       14.26       18.57      3.61 o 
  -4   3   8      464.71      447.42     14.25 o 
  -3   3   8      141.31      151.94      9.36 o 
  -2   3   8       67.03       67.54      9.43 o 
  -1   3   8      111.11      126.39      6.70 o 
   0   3   8       21.97       34.98      4.88 o 
   1   3   8       60.31       66.23      6.25 o 
   2   3   8      198.15      203.60      9.66 o 
   3   3   8        0.96        0.48      3.71 o 
   4   3   8        5.03        9.71      4.32 o 
   5   3   8       14.40       20.25      8.27 o 
  -9   4   8       11.16       16.62      5.50 o 
  -8   4   8       59.46       67.82      5.95 o 
  -7   4   8      719.81      708.64     17.19 o 
  -6   4   8      225.74      224.49      8.77 o 
  -5   4   8      357.47      356.07     12.57 o 
  -4   4   8      155.23      159.15      7.41 o 
  -3   4   8        4.48        1.72      2.77 o 
  -2   4   8        5.02        7.25      7.98 o 
  -1   4   8       49.90       47.48      4.66 o 
   0   4   8      513.33      535.97     14.16 o 
   1   4   8      960.05      950.08     24.15 o 
   2   4   8        7.60        7.31      4.06 o 
   3   4   8       16.43       25.31      9.26 o 
   4   4   8      117.62      104.85      8.00 o 
   5   4   8       10.00       17.84      5.93 o 
  -9   5   8        0.06        3.60      3.41 o 
  -8   5   8        2.21        2.55      2.80 o 
  -7   5   8      558.50      559.85     14.94 o 
  -6   5   8        1.18       -3.26      3.46 o 
  -5   5   8       24.97       25.71      5.07 o 
  -4   5   8       73.82       77.50      3.73 o 
  -3   5   8      178.64      178.16      7.22 o 
  -2   5   8      148.79      149.40      6.76 o 
  -1   5   8      101.95       98.71      5.94 o 
   0   5   8       10.90       19.18      4.09 o 
   1   5   8      117.60      133.15      8.22 o 
   2   5   8       60.69       74.76      6.44 o 
   3   5   8       23.64       15.98      4.07 o 
   4   5   8       56.35       43.66      6.31 o 
   5   5   8       32.58       29.43      6.01 o 
  -9   6   8       26.20       28.30      6.88 o 
  -8   6   8        3.45        0.34      4.84 o 
  -7   6   8      348.21      339.18     11.20 o 
  -6   6   8        0.65       -0.71      3.83 o 
  -5   6   8        1.70        1.59      2.27 o 
  -4   6   8      324.41      295.33     12.31 o 
  -3   6   8        3.25       -0.64      2.12 o 
  -2   6   8        2.91       13.59      3.07 o 
  -1   6   8        2.57       -2.11      5.32 o 
   0   6   8      310.12      311.39     10.49 o 
   1   6   8     1677.65     1559.58     28.64 o 
   2   6   8        3.37        1.99      3.91 o 
   3   6   8        0.84        4.83      4.11 o 
   4   6   8      118.18      125.88      8.95 o 
   5   6   8      276.83      275.86     13.27 o 
  -9   7   8       56.56       63.09      9.00 o 
  -8   7   8       79.47       83.11     10.02 o 
  -7   7   8        5.16        6.74      5.57 o 
  -6   7   8      130.86      125.15     10.96 o 
  -5   7   8       40.00       32.10      6.57 o 
  -4   7   8       56.90       64.51      4.53 o 
  -3   7   8       55.47       70.67      8.35 o 
  -2   7   8      101.59      101.52      7.02 o 
  -1   7   8      915.35      889.01     14.24 o 
   0   7   8        6.95       14.05      6.82 o 
   1   7   8        0.41       10.02      4.08 o 
   2   7   8      723.04      700.54     51.18 o 
   3   7   8      161.46      149.98      8.89 o 
   4   7   8        0.29        6.73      4.20 o 
  -8   8   8        0.01        1.19      4.15 o 
  -7   8   8       86.52       75.46      9.38 o 
  -6   8   8       13.65       23.80      6.33 o 
  -5   8   8        2.27        2.70      2.69 o 
  -4   8   8      415.57      418.28     10.19 o 
  -3   8   8        0.56       -0.52      4.01 o 
  -2   8   8      425.75      416.43     19.07 o 
  -1   8   8        9.75       11.65      3.02 o 
   0   8   8      325.12      355.54      8.84 o 
   1   8   8      613.76      535.61     35.21 o 
   2   8   8      122.81      107.29      7.18 o 
   3   8   8        2.50        4.49      3.92 o 
   4   8   8        6.36        2.01      4.14 o 
  -8   9   8       44.99       45.82      8.59 o 
  -7   9   8      293.85      290.60     17.44 o 
  -6   9   8      195.35      202.84     14.00 o 
  -5   9   8       14.25       16.80      3.58 o 
  -4   9   8       14.90       18.94      3.80 o 
  -3   9   8      500.00      478.30     21.18 o 
  -2   9   8        9.39       11.74      5.67 o 
  -1   9   8      128.39      104.98      6.08 o 
   0   9   8      112.46      103.89      6.41 o 
   1   9   8        0.58        2.88      3.55 o 
   2   9   8       10.69        3.39      3.76 o 
   3   9   8        0.86        1.97      8.59 o 
   4   9   8       13.89       18.46      4.59 o 
  -7  10   8       23.29       52.33      9.02 o 
  -6  10   8      540.72      497.06     22.53 o 
  -5  10   8        1.64        0.04      2.96 o 
  -4  10   8      117.55      114.34      6.75 o 
  -3  10   8        1.08       -3.86      5.00 o 
  -2  10   8      298.33      292.00     16.63 o 
  -1  10   8      146.62      128.82      7.15 o 
   0  10   8       36.17       52.41      4.97 o 
   1  10   8        7.54       12.67      4.03 o 
   2  10   8       73.48       61.07      6.01 o 
   3  10   8       69.87       62.85      9.40 o 
  -7  11   8       30.15       32.53      7.48 o 
  -6  11   8        0.41        3.28      4.83 o 
  -5  11   8       37.86       33.27      4.28 o 
  -4  11   8       28.89       17.97      3.91 o 
  -3  11   8        2.47        2.36      5.28 o 
  -2  11   8      174.09      151.61     12.25 o 
  -1  11   8      239.36      245.70     15.61 o 
   0  11   8        9.62       17.02      5.94 o 
   1  11   8        0.05       -0.15      3.48 o 
   2  11   8      157.28      185.54      9.71 o 
  -6  12   8        0.00        3.81      5.44 o 
  -5  12   8       61.46       55.38      5.45 o 
  -4  12   8        1.76        5.64      3.70 o 
  -3  12   8      149.95      140.58      8.47 o 
  -2  12   8       23.43       32.21      7.38 o 
  -1  12   8       23.94       15.72      5.86 o 
   0  12   8        0.08        5.58      3.48 o 
   1  12   8       33.58       40.01      5.27 o 
   2  12   8       43.26       28.15     11.52 o 
  -5  13   8       66.85       65.34      7.22 o 
  -4  13   8        4.33        2.25      3.12 o 
  -3  13   8       65.48       72.70      6.16 o 
  -2  13   8       89.48       76.96      9.81 o 
  -1  13   8       56.58       42.72      8.01 o 
   0  13   8       17.62       28.23      5.95 o 
   1  13   8      240.73      230.44     10.75 o 
  -3  14   8       12.74       26.03      4.72 o 
  -2  14   8       40.94       41.47      7.90 o 
  -1  14   8      188.35      144.71     12.71 o 
  -9   0   9       39.03       50.48      8.15 o 
  -7   0   9       29.98       28.52      6.41 o 
  -5   0   9      154.09      147.54     10.37 o 
  -3   0   9      152.53      161.07     10.78 o 
  -1   0   9       27.02       33.05      6.85 o 
   1   0   9     1053.97     1032.74     32.46 o 
   3   0   9      101.73       90.23     10.74 o 
  -9   1   9       31.24       27.47      4.65 o 
  -8   1   9      228.16      244.76     15.24 o 
  -7   1   9      160.66      163.07      8.35 o 
  -6   1   9      628.37      597.23     38.48 o 
  -5   1   9        1.02        4.64      3.32 o 
  -4   1   9       13.82       19.87      3.37 o 
  -3   1   9        4.81        3.93      5.56 o 
  -2   1   9      559.15      577.41     19.86 o 
  -1   1   9       58.05       53.19      5.17 o 
   0   1   9       12.93       22.08      4.55 o 
   1   1   9       15.95       29.29     13.61 o 
   2   1   9       21.55       16.42      4.66 o 
   3   1   9       38.98       46.07      6.47 o 
   4   1   9       61.19       65.75      7.46 o 
  -9   2   9       65.51       65.19      8.52 o 
  -8   2   9       33.67       45.75     10.97 o 
  -7   2   9        1.43        6.14      3.64 o 
  -6   2   9      612.20      576.80     15.38 o 
  -5   2   9      155.96      153.81     11.94 o 
  -4   2   9      108.72       90.68      5.81 o 
  -3   2   9      145.14      169.24      7.73 o 
  -2   2   9      648.09      672.64     16.21 o 
  -1   2   9      900.71      879.12     19.37 o 
   0   2   9        0.93        7.72      3.62 o 
   1   2   9        1.63        7.88      3.91 o 
   2   2   9        2.24        9.26      8.56 o 
   3   2   9      162.93      143.84      9.43 o 
   4   2   9        4.39        4.00      4.62 o 
  -9   3   9       10.97       16.89      3.81 o 
  -8   3   9      113.27      107.55      7.77 o 
  -7   3   9        7.30        9.61      3.46 o 
  -6   3   9       14.64       15.88      5.56 o 
  -5   3   9       35.49       30.99      4.06 o 
  -4   3   9       21.66       13.01      4.07 o 
  -3   3   9       55.91       63.01      5.10 o 
  -2   3   9       51.67       47.32      5.00 o 
  -1   3   9       70.91       57.16      5.23 o 
   0   3   9      692.80      671.86     17.03 o 
   1   3   9       43.33       50.15      5.78 o 
   2   3   9       36.97       36.90      5.75 o 
   3   3   9      672.74      672.47     27.50 o 
   4   3   9      159.34      176.04     10.76 o 
  -9   4   9       20.82       19.88      4.85 o 
  -8   4   9       24.47       32.06      6.04 o 
  -7   4   9       35.56       47.05      5.05 o 
  -6   4   9        6.78        7.24      2.92 o 
  -5   4   9       13.30       14.32      3.35 o 
  -4   4   9      253.41      250.89      9.18 o 
  -3   4   9      347.69      338.67     10.78 o 
  -2   4   9     1456.02     1369.87     25.22 o 
  -1   4   9       21.26       28.15      5.61 o 
   0   4   9       19.80       34.71      4.73 o 
   1   4   9        4.10       11.77      4.11 o 
   2   4   9      199.22      217.60     16.71 o 
   3   4   9       41.36       60.65      7.05 o 
   4   4   9      174.31      174.99     10.46 o 
  -9   5   9        0.71        0.03      5.00 o 
  -8   5   9        9.10       10.11      3.40 o 
  -7   5   9       97.38       82.33      6.04 o 
  -6   5   9      212.16      226.74      9.18 o 
  -5   5   9       77.00       90.41      5.80 o 
  -4   5   9      126.11      125.44      6.40 o 
  -3   5   9      647.60      627.88     15.19 o 
  -2   5   9      341.61      355.23     11.14 o 
  -1   5   9        7.87       15.20      6.42 o 
   0   5   9       96.34      106.53      6.94 o 
   1   5   9       27.83       29.11      4.89 o 
   2   5   9       16.94       14.74      4.58 o 
   3   5   9       82.56       76.99      7.09 o 
   4   5   9       42.76       53.15      6.50 o 
  -8   6   9      147.02      168.83     14.03 o 
  -7   6   9      281.14      300.17     17.33 o 
  -6   6   9      104.64       93.57      6.04 o 
  -5   6   9      131.15      120.59      6.45 o 
  -4   6   9       89.89       70.94     10.63 o 
  -3   6   9      286.66      276.52     10.78 o 
  -2   6   9       15.35       16.03      5.02 o 
  -1   6   9       12.61       17.68      3.66 o 
   0   6   9       37.93       37.87      4.94 o 
   1   6   9        4.60        4.41      3.50 o 
   2   6   9      245.52      221.73     19.51 o 
   3   6   9        8.96        5.97      4.30 o 
   4   6   9       23.99       25.79     13.01 o 
  -8   7   9       82.88       94.99     11.15 o 
  -7   7   9       25.42       22.77      6.70 o 
  -6   7   9       98.85      102.32     10.30 o 
  -5   7   9      119.18      110.85     10.16 o 
  -4   7   9       23.77       17.29      5.66 o 
  -3   7   9       19.93       14.50      5.38 o 
  -2   7   9        2.95        9.97      5.74 o 
  -1   7   9      370.59      380.40     11.73 o 
   0   7   9       61.96       66.46      5.63 o 
   1   7   9        1.02        2.23      7.04 o 
   2   7   9      142.44      139.85     11.18 o 
   3   7   9       13.35       17.22      4.96 o 
  -8   8   9        0.02        3.83      4.65 o 
  -7   8   9        0.24        1.83      4.32 o 
  -6   8   9      120.58      123.19     11.50 o 
  -5   8   9       36.94       55.15      8.05 o 
  -4   8   9        0.09        1.46      4.95 o 
  -3   8   9        3.29        5.98      4.85 o 
  -2   8   9        5.68       12.47      5.24 o 
  -1   8   9        4.24       12.17      5.93 o 
   0   8   9        3.84        6.32      5.43 o 
   1   8   9      124.73      140.09     12.39 o 
   2   8   9      178.30      180.58      9.49 o 
   3   8   9        0.40       11.21      4.13 o 
  -7   9   9        0.92        1.33      4.98 o 
  -6   9   9        0.00        3.78      4.68 o 
  -5   9   9        0.64        3.58      4.35 o 
  -4   9   9       52.84       50.09      9.23 o 
  -3   9   9       33.08       34.60      6.69 o 
  -2   9   9        7.02        6.07      5.32 o 
  -1   9   9        5.83        5.92      5.96 o 
   0   9   9      583.48      543.14     24.32 o 
   1   9   9      180.10      186.25     14.53 o 
   2   9   9        8.14        9.34      5.95 o 
  -7  10   9        6.20       11.80      6.69 o 
  -6  10   9       33.50       41.72      7.81 o 
  -5  10   9        7.54        8.10      5.61 o 
  -4  10   9      137.21      152.85      8.77 o 
  -3  10   9       60.69       56.48      8.76 o 
  -2  10   9       19.33       16.96      6.56 o 
  -1  10   9        7.96       10.21      5.66 o 
   0  10   9       33.04       40.92      8.51 o 
   1  10   9      505.03      480.85     23.46 o 
   2  10   9        5.24       -1.88      5.42 o 
  -6  11   9       88.27       86.23     10.43 o 
  -5  11   9      106.75      136.00     12.51 o 
  -4  11   9      117.27      105.39     10.81 o 
  -3  11   9       66.85       72.22      9.25 o 
  -2  11   9       46.95       44.94      8.07 o 
  -1  11   9       35.39       36.07      7.95 o 
   0  11   9      601.60      489.86     23.42 o 
   1  11   9       35.42       35.26      8.00 o 
  -5  12   9       47.73       50.85      8.20 o 
  -4  12   9      283.77      264.85     16.41 o 
  -3  12   9        7.01        5.74      4.67 o 
  -2  12   9       55.47       60.08      9.08 o 
  -1  12   9       12.14       11.54      6.71 o 
   0  12   9       11.03       14.15      6.77 o 
  -2  13   9       10.14        2.22      5.22 o 
  -8   0  10        2.21        7.35      5.36 o 
  -6   0  10      424.39      440.68     19.55 o 
  -4   0  10      232.06      228.44     13.26 o 
  -2   0  10       12.58       24.78      6.11 o 
   0   0  10       46.39       63.36      8.57 o 
   2   0  10     1453.03     1299.05     40.42 o 
  -9   1  10       10.99        4.54      3.65 o 
  -8   1  10      183.33      200.26      9.85 o 
  -7   1  10      149.28      136.15      8.08 o 
  -6   1  10       52.99       44.68      4.96 o 
  -5   1  10       31.17       27.50      4.21 o 
  -4   1  10      123.36      130.86      7.22 o 
  -3   1  10      478.24      460.75     23.07 o 
  -2   1  10       24.73       31.96      4.41 o 
  -1   1  10      421.07      356.15     12.31 o 
   0   1  10      139.46      131.33      7.85 o 
   1   1  10      304.22      331.50     12.96 o 
   2   1  10      165.78      162.34      9.63 o 
   3   1  10        5.48       16.59      5.55 o 
  -9   2  10       30.67       44.58      5.62 o 
  -8   2  10       49.69       52.46      5.63 o 
  -7   2  10      368.36      343.57     13.39 o 
  -6   2  10       18.81       22.86      4.36 o 
  -5   2  10       81.58       98.29      5.33 o 
  -4   2  10       45.93       45.29      4.51 o 
  -3   2  10      174.81      196.47      8.85 o 
  -2   2  10        7.44       21.09      4.04 o 
  -1   2  10       11.88        7.99      5.46 o 
   0   2  10       78.05       60.06     11.93 o 
   1   2  10      101.68      112.48      8.01 o 
   2   2  10      104.27      126.85     28.04 o 
   3   2  10        1.12        1.73      9.35 o 
  -8   3  10      121.29      123.93      7.86 o 
  -7   3  10       48.85       53.50      5.30 o 
  -6   3  10        2.33        7.80      3.46 o 
  -5   3  10        2.70        0.15      2.80 o 
  -4   3  10      328.95      315.90     11.01 o 
  -3   3  10      332.50      333.33     15.03 o 
  -2   3  10       61.59       59.00      5.40 o 
  -1   3  10        0.00        3.13      3.44 o 
   0   3  10        5.12        7.20      3.93 o 
   1   3  10        9.17       13.13      4.56 o 
   2   3  10       24.29       28.31      9.10 o 
   3   3  10        0.01        4.24      6.68 o 
  -8   4  10       16.12       14.04      6.20 o 
  -7   4  10      177.52      168.13      8.66 o 
  -6   4  10       12.08       12.06      3.23 o 
  -5   4  10       61.75       69.79      5.44 o 
  -4   4  10       26.53       25.98      3.77 o 
  -3   4  10       55.93       76.58      5.76 o 
  -2   4  10      167.83      173.87      8.36 o 
  -1   4  10        6.21        0.06      3.39 o 
   0   4  10        7.59       11.93      4.18 o 
   1   4  10      127.54       94.42      9.04 o 
   2   4  10       10.99       23.48      5.34 o 
   3   4  10        8.49        5.06      3.95 o 
  -8   5  10       71.20       82.78     10.34 o 
  -7   5  10       68.50       74.34     10.65 o 
  -6   5  10        3.64        4.34      2.86 o 
  -5   5  10       40.02       35.94      4.47 o 
  -4   5  10      138.14      133.85     12.42 o 
  -3   5  10       66.88       83.79      5.90 o 
  -2   5  10       17.34       28.48      4.04 o 
  -1   5  10      161.06      145.90      7.89 o 
   0   5  10      267.19      264.51     10.83 o 
   1   5  10      292.39      285.99     11.88 o 
   2   5  10        4.80       10.01      4.08 o 
   3   5  10        8.88       10.55      5.21 o 
  -8   6  10        0.15        7.12      6.21 o 
  -7   6  10       26.85       41.27      8.48 o 
  -6   6  10        0.89        3.48      4.94 o 
  -5   6  10       78.81       72.64      9.37 o 
  -4   6  10        3.01        9.06      5.32 o 
  -3   6  10       45.40       34.35      7.55 o 
  -2   6  10       66.21       72.35      5.53 o 
  -1   6  10      398.73      405.14     12.98 o 
   0   6  10       66.52       91.26      9.20 o 
   1   6  10        3.48        0.86      3.64 o 
   2   6  10       51.79       57.66      6.42 o 
  -7   7  10        4.35        4.91      4.52 o 
  -6   7  10       63.59       57.10      8.90 o 
  -5   7  10      129.93      169.51     13.22 o 
  -4   7  10       57.60       54.59      7.95 o 
  -3   7  10      104.55      103.00     11.02 o 
  -2   7  10       27.76       35.73      7.37 o 
  -1   7  10       11.86       20.73      7.18 o 
   0   7  10      598.34      556.53     25.17 o 
   1   7  10       18.76       14.46      6.64 o 
   2   7  10        3.44       15.46      7.11 o 
  -7   8  10        2.09       19.98      7.17 o 
  -6   8  10      215.02      275.85     17.24 o 
  -5   8  10      277.59      233.24     15.63 o 
  -4   8  10      259.39      255.95     16.40 o 
  -3   8  10       54.97       38.34      7.56 o 
  -2   8  10        4.60       13.06      6.21 o 
  -1   8  10      497.86      480.41     23.05 o 
   0   8  10      316.45      339.28     19.61 o 
   1   8  10       51.42       61.10      9.86 o 
  -6   9  10        2.64        3.92      5.43 o 
  -5   9  10        1.86        4.88      5.29 o 
  -4   9  10        5.89        6.08      5.17 o 
  -3   9  10       13.60       13.99      5.44 o 
  -2   9  10       55.99       69.04      9.67 o 
  -1   9  10        2.54        4.05      5.12 o 
   0   9  10        1.38       -3.01      5.46 o 
   1   9  10       92.52       76.22     10.85 o 
  -5  10  10        7.46       21.86      7.38 o 
  -4  10  10        0.74        0.28     11.18 o 
  -3  10  10       15.98       -4.27      5.90 o 
  -2  10  10        6.20        8.11      4.66 o 
  -1  10  10       32.78       63.14      9.74 o 
   0  10  10        5.59       10.27      7.14 o 
  -4  11  10       95.43       89.87     11.46 o 
  -3  11  10        3.71        7.65      5.08 o 
  -2  11  10       27.38       39.11      8.01 o 
  -1  11  10       15.35       14.70      6.97 o 
  -7   0  11       17.51       22.55      5.61 o 
  -5   0  11      132.54      144.98     11.47 o 
  -3   0  11       10.46       19.89      6.49 o 
  -1   0  11       96.57       93.43      9.92 o 
   1   0  11       19.33       23.71      7.62 o 
  -8   1  11       10.06       19.06      5.57 o 
  -7   1  11       63.61       62.08      6.06 o 
  -6   1  11       86.99      109.26      7.34 o 
  -5   1  11       69.46       68.67      5.86 o 
  -4   1  11        3.23       11.25      3.43 o 
  -3   1  11        2.12        4.16      6.24 o 
  -2   1  11      150.80      154.94      8.52 o 
  -1   1  11      165.64      184.97      9.58 o 
   0   1  11       20.66       23.69      4.60 o 
   1   1  11       39.94       50.63     10.08 o 
   2   1  11        0.50        8.32      4.54 o 
  -8   2  11       26.50       21.89      7.84 o 
  -7   2  11       40.54       32.45      4.67 o 
  -6   2  11      294.11      254.30     10.79 o 
  -5   2  11        6.12        1.70      4.06 o 
  -4   2  11      143.96      137.02      7.77 o 
  -3   2  11        5.52       13.81      7.47 o 
  -2   2  11        2.99        6.60      3.78 o 
  -1   2  11      209.23      179.04      9.40 o 
   0   2  11      260.92      264.84     11.56 o 
   1   2  11       13.88       13.06      4.95 o 
   2   2  11       85.96       92.21      8.14 o 
  -7   3  11        7.87       15.26      4.61 o 
  -6   3  11       39.35       35.01      4.69 o 
  -5   3  11       78.80       83.33      6.26 o 
  -4   3  11        5.80        5.98      3.28 o 
  -3   3  11      111.94      111.53      7.20 o 
  -2   3  11      405.70      375.76     13.03 o 
  -1   3  11      214.32      232.24     10.71 o 
   0   3  11       35.99       38.46      5.43 o 
   1   3  11       76.66       91.29      7.63 o 
   2   3  11       17.06       23.10      5.67 o 
  -7   4  11        4.60        5.09      3.94 o 
  -6   4  11        3.03        7.07      6.36 o 
  -5   4  11       11.71       12.38      3.47 o 
  -4   4  11      356.89      315.64     11.49 o 
  -3   4  11       26.48       27.50      4.15 o 
  -2   4  11        2.93       10.84      4.00 o 
  -1   4  11       74.03       74.77      6.63 o 
   0   4  11      120.49      157.79     17.98 o 
   1   4  11        0.25        7.82      6.90 o 
  -7   5  11       13.79       11.69      5.48 o 
  -6   5  11       93.41      106.37     11.16 o 
  -5   5  11       12.97       14.64      4.88 o 
  -4   5  11        2.82        4.93      6.26 o 
  -3   5  11       90.55       63.09      9.36 o 
  -2   5  11      257.17      230.65     11.55 o 
  -1   5  11       76.76       88.17      7.59 o 
   0   5  11      133.17      132.63      8.41 o 
   1   5  11      151.54      150.32     10.22 o 
  -6   6  11       18.99       15.79      6.41 o 
  -5   6  11        1.14        2.28      3.29 o 
  -4   6  11      128.57      139.94     12.67 o 
  -3   6  11        9.09       12.83      5.84 o 
  -2   6  11       11.42       29.40      8.16 o 
  -1   6  11      176.55      173.51     14.06 o 
   0   6  11      309.23      316.15     40.48 o 
   1   6  11       15.28       23.84     10.61 o 
  -6   7  11       21.57       22.46      6.33 o 
  -5   7  11        0.00        2.94      4.71 o 
  -4   7  11        5.40       15.42      6.95 o 
  -3   7  11        0.03        5.71      5.92 o 
  -2   7  11        0.17        7.64      6.64 o 
  -1   7  11        2.26       15.44      7.64 o 
   0   7  11       32.45       28.28      8.30 o 
  -5   8  11       19.24       27.34      7.38 o 
  -4   8  11       27.73       34.11      7.37 o 
  -3   8  11       11.65       21.93      6.92 o 
  -2   8  11       10.99        7.42      5.36 o 
  -1   8  11      125.58      134.00     13.02 o 
  -4   9  11       39.15       40.46      8.63 o 
  -3   9  11        0.60       -0.15      5.01 o 
  -2   9  11      259.71      283.10     18.61 o 
  -6   0  12      462.66      428.18     20.91 o 
  -4   0  12        0.06       -1.37      4.28 o 
  -2   0  12      148.94      172.51     13.30 o 
   0   0  12       41.73       40.50      8.18 o 
  -6   1  12       17.24       11.73      4.18 o 
  -5   1  12      112.21       85.02      7.60 o 
  -4   1  12       12.95       17.67      6.82 o 
  -3   1  12       79.55      108.92      7.53 o 
  -2   1  12        0.17        5.10      4.02 o 
  -1   1  12        0.13        2.23      3.71 o 
   0   1  12        7.60        9.06      4.45 o 
  -6   2  12       32.59       28.95      4.73 o 
  -5   2  12       72.00       93.41     22.49 o 
  -4   2  12       17.32       18.01      4.02 o 
  -3   2  12       36.45       36.53      5.23 o 
  -2   2  12        0.55        7.67      5.87 o 
  -1   2  12        3.96        8.71      3.93 o 
   0   2  12       15.63       21.20      5.25 o 
  -6   3  12        0.02        5.98      3.76 o 
  -5   3  12       24.78       21.66      6.76 o 
  -4   3  12       19.02       15.88      4.08 o 
  -3   3  12       84.22       90.47      6.96 o 
  -2   3  12       97.17      105.14      8.18 o 
  -1   3  12       25.82       31.12      5.26 o 
  -6   4  12       48.68       53.97      5.68 o 
  -5   4  12      146.87      141.72      8.32 o 
  -4   4  12       17.28       16.14      6.10 o 
  -3   4  12       14.22       16.76      4.02 o 
  -2   4  12      196.26      214.70     18.71 o 
  -1   4  12        0.56        8.72     10.35 o 
  -5   5  12      102.59      109.49     11.41 o 
  -4   5  12       29.98       45.00      8.58 o 
  -3   5  12        1.29       -5.38      5.58 o 
  -2   5  12       57.89       52.48      8.82 o 
  -4   6  12        5.54        6.10      4.48 o 
  -3   6  12      156.78      157.56     13.95 o 
                                                 
